# Supplementary material for: Gene expression profiles at different stages for formation of pearl sac and pearl in the pearl oyster Pinctada fucata
Source: BMC Genomics. 2019 Mar 25;20:240. doi: 10.1186/s12864-019-5579-3 (PMC6434816; doi:10.1186/s12864-019-5579-3)
Supplement: Supplementary file 2 — Table S2. GO analysis. Summary of three functional GO categories for up- and down-regulated DEGs at different time points. (XLSX 257 kb) [file 12864_2019_5579_MOESM2_ESM.xlsx]

## Sheet: GO terms- up-regulated DEGs
Table S2a: GO terms involved in up-regulated DEGs at different time points
Before vs 0 h up-regulated
GO ID	Ontology	Term	Number of genes in the list (q)	Number of genes in the genome (m)	p-value
GO:0032007	biological_process	negative regulation of TOR signaling	8	30	4.26e-08
GO:0032006	biological_process	regulation of TOR signaling	8	55	4.23e-06
GO:0018149	biological_process	peptide cross-linking	8	58	6e-06
GO:0007010	biological_process	cytoskeleton organization	28	1234	6.1e-05
GO:0008156	biological_process	negative regulation of DNA replication	7	54	5.22e-05
GO:0048513	biological_process	animal organ development	46	3619	0.0228
GO:0060627	biological_process	regulation of vesicle-mediated transport	10	320	0.018
GO:0008361	biological_process	regulation of cell size	8	149	0.00284
GO:0050680	biological_process	negative regulation of epithelial cell proliferation	6	127	0.038
GO:0051260	biological_process	protein homooligomerization	9	315	0.0573
GO:0030855	biological_process	epithelial cell differentiation	12	501	0.039
GO:0009887	biological_process	animal organ morphogenesis	25	1288	0.00242
GO:0007219	biological_process	Notch signaling pathway	6	154	0.0904
GO:0030317	biological_process	flagellated sperm motility	8	48	1.72e-06
GO:2000241	biological_process	regulation of reproductive process	8	141	0.00219
GO:0071285	biological_process	cellular response to lithium ion	3	20	0.0414
GO:0001655	biological_process	urogenital system development	11	464	0.0675
GO:0001822	biological_process	kidney development	11	383	0.0178
GO:0072001	biological_process	renal system development	11	396	0.0227
GO:0060688	biological_process	regulation of morphogenesis of a branching structure	7	84	0.000746
GO:0000226	biological_process	microtubule cytoskeleton organization	21	486	1.15e-07
GO:0030031	biological_process	cell projection assembly	9	220	0.00649
GO:0006928	biological_process	movement of cell or subcellular component	26	1738	0.0527
GO:0030030	biological_process	cell projection organization	21	1251	0.0436
GO:0035082	biological_process	axoneme assembly	3	16	0.0236
GO:0120031	biological_process	plasma membrane bounded cell projection assembly	9	206	0.00418
GO:0006012	biological_process	galactose metabolic process	6	31	3.59e-05
GO:0051648	biological_process	vesicle localization	8	198	0.0154
GO:0051650	biological_process	establishment of vesicle localization	8	187	0.0109
GO:0003014	biological_process	renal system process	8	93	0.000141
GO:0001817	biological_process	regulation of cytokine production	13	573	0.038
GO:0071216	biological_process	cellular response to biotic stimulus	7	177	0.0372
GO:0071219	biological_process	cellular response to molecule of bacterial origin	7	166	0.027
GO:0071222	biological_process	cellular response to lipopolysaccharide	7	160	0.0228
GO:0097722	biological_process	sperm motility	8	48	1.72e-06
GO:0050796	biological_process	regulation of insulin secretion	7	196	0.0628
GO:0051046	biological_process	regulation of secretion	14	634	0.0314
GO:0090276	biological_process	regulation of peptide hormone secretion	7	212	0.0921
GO:1903530	biological_process	regulation of secretion by cell	14	586	0.0167
GO:0061308	biological_process	cardiac neural crest cell development involved in heart development	2	7	0.0973
GO:0061309	biological_process	cardiac neural crest cell development involved in outflow tract morphogenesis	2	6	0.073
GO:0072006	biological_process	nephron development	10	195	0.000533
GO:0006261	biological_process	DNA-dependent DNA replication	8	117	0.000662
GO:0002062	biological_process	chondrocyte differentiation	6	71	0.00268
GO:0002063	biological_process	chondrocyte development	6	24	8.82e-06
GO:0003094	biological_process	glomerular filtration	7	13	3.75e-09
GO:0097205	biological_process	renal filtration	7	13	3.75e-09
GO:0010574	biological_process	regulation of vascular endothelial growth factor production	6	47	0.000346
GO:0010575	biological_process	positive regulation of vascular endothelial growth factor production	6	29	2.48e-05
GO:0006939	biological_process	smooth muscle contraction	6	67	0.00217
GO:0014831	biological_process	gastro-intestinal system smooth muscle contraction	6	12	1.19e-07
GO:0014846	biological_process	esophagus smooth muscle contraction	6	8	7.09e-09
GO:0006029	biological_process	proteoglycan metabolic process	6	109	0.0193
GO:0030201	biological_process	heparan sulfate proteoglycan metabolic process	6	31	3.59e-05
GO:0032835	biological_process	glomerulus development	8	72	2.48e-05
GO:0032836	biological_process	glomerular basement membrane development	7	18	3.66e-08
GO:0035860	biological_process	glial cell-derived neurotrophic factor receptor signaling pathway	6	10	3.66e-08
GO:0040036	biological_process	regulation of fibroblast growth factor receptor signaling pathway	6	42	0.000187
GO:0040037	biological_process	negative regulation of fibroblast growth factor receptor signaling pathway	6	22	5.77e-06
GO:0090288	biological_process	negative regulation of cellular response to growth factor stimulus	6	141	0.062
GO:0021675	biological_process	nerve development	6	113	0.0228
GO:0060384	biological_process	innervation	6	29	2.48e-05
GO:0003156	biological_process	regulation of animal organ formation	6	68	0.00225
GO:0045992	biological_process	negative regulation of embryonic development	6	23	7.35e-06
GO:0045995	biological_process	regulation of embryonic development	6	124	0.0342
GO:0060685	biological_process	regulation of prostatic bud formation	6	15	5.82e-07
GO:0060686	biological_process	negative regulation of prostatic bud formation	6	11	6.89e-08
GO:1905330	biological_process	regulation of morphogenesis of an epithelium	6	134	0.049
GO:1905331	biological_process	negative regulation of morphogenesis of an epithelium	6	27	1.78e-05
GO:2000242	biological_process	negative regulation of reproductive process	6	71	0.00268
GO:0045005	biological_process	DNA-dependent DNA replication maintenance of fidelity	6	19	2.57e-06
GO:0048478	biological_process	replication fork protection	6	10	3.66e-08
GO:0001539	biological_process	cilium or flagellum-dependent cell motility	5	39	0.00217
GO:0060285	biological_process	cilium-dependent cell motility	4	9	0.000112
GO:0003341	biological_process	cilium movement	3	26	0.0819
GO:0003351	biological_process	epithelial cilium movement	3	24	0.0671
GO:0007017	biological_process	microtubule-based process	31	846	9.28e-10
GO:0007018	biological_process	microtubule-based movement	11	316	0.00439
GO:0060287	biological_process	epithelial cilium movement involved in determination of left/right asymmetry	3	13	0.0141
GO:0002065	biological_process	columnar/cuboidal epithelial cell differentiation	7	98	0.00194
GO:0002066	biological_process	columnar/cuboidal epithelial cell development	5	56	0.00855
GO:0002069	biological_process	columnar/cuboidal epithelial cell maturation	3	12	0.0113
GO:0002070	biological_process	epithelial cell maturation	3	24	0.0671
GO:0002071	biological_process	glandular epithelial cell maturation	3	8	0.00376
GO:0003309	biological_process	type B pancreatic cell differentiation	3	19	0.0366
GO:0003323	biological_process	type B pancreatic cell development	3	16	0.0236
GO:2000074	biological_process	regulation of type B pancreatic cell development	3	9	0.00533
GO:2000078	biological_process	positive regulation of type B pancreatic cell development	3	7	0.00258
GO:0005996	biological_process	monosaccharide metabolic process	11	324	0.00534
GO:0019318	biological_process	hexose metabolic process	11	286	0.00217
GO:0006275	biological_process	regulation of DNA replication	8	141	0.00219
GO:0051053	biological_process	negative regulation of DNA metabolic process	7	112	0.00361
GO:0090329	biological_process	regulation of DNA-dependent DNA replication	7	41	9.36e-06
GO:0035315	biological_process	hair cell differentiation	4	40	0.0242
GO:0042491	biological_process	inner ear auditory receptor cell differentiation	4	32	0.0119
GO:0060113	biological_process	inner ear receptor cell differentiation	4	60	0.0904
GO:0060563	biological_process	neuroepithelial cell differentiation	4	44	0.0331
GO:0031998	biological_process	regulation of fatty acid beta-oxidation	4	20	0.00247
GO:0032000	biological_process	positive regulation of fatty acid beta-oxidation	4	11	0.000258
GO:0046847	biological_process	filopodium assembly	6	46	0.000308
GO:0007269	biological_process	neurotransmitter secretion	6	120	0.0299
GO:0016079	biological_process	synaptic vesicle exocytosis	6	58	0.00106
GO:0017156	biological_process	calcium ion regulated exocytosis	6	72	0.00283
GO:0048489	biological_process	synaptic vesicle transport	6	91	0.00855
GO:0097479	biological_process	synaptic vesicle localization	6	93	0.00952
GO:0097480	biological_process	establishment of synaptic vesicle localization	6	91	0.00855
GO:0099003	biological_process	vesicle-mediated transport in synapse	6	113	0.0228
GO:0099504	biological_process	synaptic vesicle cycle	6	85	0.00649
GO:0099643	biological_process	signal release from synapse	6	120	0.0299
GO:0017157	biological_process	regulation of exocytosis	6	105	0.0167
GO:0017158	biological_process	regulation of calcium ion-dependent exocytosis	6	37	9.37e-05
GO:1903305	biological_process	regulation of regulated secretory pathway	6	68	0.00225
GO:0007288	biological_process	sperm axoneme assembly	2	5	0.0526
GO:0033210	biological_process	leptin-mediated signaling pathway	2	7	0.0973
GO:0038108	biological_process	negative regulation of appetite by leptin-mediated signaling pathway	2	5	0.0526
GO:0060295	biological_process	regulation of cilium movement involved in cell motility	2	6	0.073
GO:0060296	biological_process	regulation of cilium beat frequency involved in ciliary motility	2	6	0.073
GO:1902019	biological_process	regulation of cilium-dependent cell motility	2	6	0.073
GO:0045923	biological_process	positive regulation of fatty acid metabolic process	4	36	0.0177
GO:0009651	biological_process	response to salt stress	4	33	0.0132
GO:0006884	biological_process	cell volume homeostasis	4	24	0.00459
GO:0030104	biological_process	water homeostasis	4	27	0.00699
GO:0046320	biological_process	regulation of fatty acid oxidation	4	31	0.0107
GO:0046321	biological_process	positive regulation of fatty acid oxidation	4	19	0.00217
GO:0050996	biological_process	positive regulation of lipid catabolic process	4	29	0.00855
GO:0042755	biological_process	eating behavior	4	33	0.0132
GO:2000104	biological_process	negative regulation of DNA-dependent DNA replication	7	20	7.54e-08
GO:0009411	biological_process	response to UV	6	157	0.0982
GO:0009968	biological_process	negative regulation of signal transduction	18	1012	0.0557
GO:1902532	biological_process	negative regulation of intracellular signal transduction	10	341	0.027
GO:0016043	biological_process	cellular component organization	70	5559	0.000999
GO:0071840	biological_process	cellular component organization or biogenesis	70	5708	0.00217
GO:0045055	biological_process	regulated exocytosis	7	196	0.0628
GO:0005913	cellular_component	cell-cell adherens junction	16	99	1.65e-13
GO:0033596	cellular_component	TSC1-TSC2 complex	8	6	0
GO:0044445	cellular_component	cytosolic part	8	238	0.0414
GO:0005856	cellular_component	cytoskeleton	46	2969	0.000394
GO:0031982	cellular_component	vesicle	30	1856	0.00802
GO:0015630	cellular_component	microtubule cytoskeleton	34	1460	2.59e-06
GO:0044430	cellular_component	cytoskeletal part	42	2086	2.58e-06
GO:0005911	cellular_component	cell-cell junction	19	499	4.39e-06
GO:1990234	cellular_component	transferase complex	16	794	0.0327
GO:0042995	cellular_component	cell projection	29	1857	0.0163
GO:0120025	cellular_component	plasma membrane bounded cell projection	29	1797	0.0101
GO:0005929	cellular_component	cilium	14	369	0.000221
GO:0005874	cellular_component	microtubule	28	572	1.71e-11
GO:0042583	cellular_component	chromaffin granule	3	7	0.00258
GO:0042584	cellular_component	chromaffin granule membrane	3	6	0.0018
GO:0031514	cellular_component	motile cilium	5	50	0.00546
GO:0099080	cellular_component	supramolecular complex	30	1246	8.38e-06
GO:0099081	cellular_component	supramolecular polymer	30	1245	8.38e-06
GO:0042824	cellular_component	MHC class I peptide loading complex	2	6	0.073
GO:0030141	cellular_component	secretory granule	11	376	0.0158
GO:0031410	cellular_component	cytoplasmic vesicle	27	1759	0.0309
GO:0008021	cellular_component	synaptic vesicle	10	188	0.000402
GO:0031306	cellular_component	intrinsic component of mitochondrial outer membrane	4	21	0.00283
GO:0031307	cellular_component	integral component of mitochondrial outer membrane	4	20	0.00247
GO:0030672	cellular_component	synaptic vesicle membrane	6	65	0.00194
GO:0099501	cellular_component	exocytic vesicle membrane	6	65	0.00194
GO:0031045	cellular_component	dense core granule	6	15	5.82e-07
GO:0042734	cellular_component	presynaptic membrane	6	71	0.00268
GO:0060076	cellular_component	excitatory synapse	6	29	2.48e-05
GO:0032592	cellular_component	integral component of mitochondrial membrane	4	40	0.0242
GO:0098573	cellular_component	intrinsic component of mitochondrial membrane	4	41	0.0265
GO:0034464	cellular_component	BBSome	3	19	0.0366
GO:0032426	cellular_component	stereocilium tip	3	8	0.00376
GO:0030133	cellular_component	transport vesicle	10	410	0.0901
GO:0070382	cellular_component	exocytic vesicle	10	195	0.000533
GO:0098793	cellular_component	presynapse	10	319	0.0177
GO:0097708	cellular_component	intracellular vesicle	27	1759	0.0309
GO:0099503	cellular_component	secretory vesicle	15	545	0.00279
GO:0032838	cellular_component	plasma membrane bounded cell projection cytoplasm	4	54	0.0646
GO:0099512	cellular_component	supramolecular fiber	30	1236	7.37e-06
GO:0099513	cellular_component	polymeric cytoskeletal fiber	30	936	2.93e-08
GO:0005912	cellular_component	adherens junction	20	354	5.4e-09
GO:0030054	cellular_component	cell junction	21	1154	0.0184
GO:0070161	cellular_component	anchoring junction	20	376	1.36e-08
GO:0043226	cellular_component	organelle	167	18875	0.0859
GO:0000151	cellular_component	ubiquitin ligase complex	12	236	7.32e-05
GO:0003824	molecular_function	catalytic activity	138	14292	0.0108
GO:0016740	molecular_function	transferase activity	71	5184	5.52e-05
GO:0016746	molecular_function	transferase activity, transferring acyl groups	15	468	0.000624
GO:0043169	molecular_function	cation binding	81	7899	0.0767
GO:0046872	molecular_function	metal ion binding	81	7782	0.0526
GO:0004842	molecular_function	ubiquitin-protein transferase activity	30	417	1.05e-16
GO:0019787	molecular_function	ubiquitin-like protein transferase activity	30	456	8.73e-16
GO:0140096	molecular_function	catalytic activity, acting on a protein	78	4624	3.75e-09
GO:0016813	molecular_function	hydrolase activity, acting on carbon-nitrogen (but not peptide) bonds, in linear amidines	3	25	0.0735
GO:0005509	molecular_function	calcium ion binding	28	1526	0.00217
GO:0003810	molecular_function	protein-glutamine gamma-glutamyltransferase activity	6	19	2.57e-06
GO:0016755	molecular_function	transferase activity, transferring amino-acyl groups	6	28	2.15e-05
GO:0005096	molecular_function	GTPase activator activity	13	205	3.08e-06
GO:0005516	molecular_function	calmodulin binding	10	220	0.00143
GO:0004721	molecular_function	phosphoprotein phosphatase activity	12	383	0.00524
GO:0004725	molecular_function	protein tyrosine phosphatase activity	12	242	9.37e-05
GO:0016791	molecular_function	phosphatase activity	14	595	0.0187
GO:0003774	molecular_function	motor activity	13	336	0.000402
GO:0003978	molecular_function	UDP-glucose 4-epimerase activity	6	6	5.13e-10
GO:0016854	molecular_function	racemase and epimerase activity	6	39	0.000124
GO:0016857	molecular_function	racemase and epimerase activity, acting on carbohydrates and derivatives	6	27	1.78e-05
GO:0003777	molecular_function	microtubule motor activity	8	183	0.00966
GO:0017124	molecular_function	SH3 domain binding	8	165	0.00539
GO:0008047	molecular_function	enzyme activator activity	13	431	0.00379
GO:0030695	molecular_function	GTPase regulator activity	13	254	2.48e-05
GO:0005044	molecular_function	scavenger receptor activity	7	127	0.00718
GO:0038024	molecular_function	cargo receptor activity	7	166	0.027
GO:0016638	molecular_function	oxidoreductase activity, acting on the CH-NH2 group of donors	5	40	0.00225
GO:0016641	molecular_function	oxidoreductase activity, acting on the CH-NH2 group of donors, oxygen as acceptor	5	34	0.00116
GO:0060589	molecular_function	nucleoside-triphosphatase regulator activity	13	271	4.97e-05
GO:0004095	molecular_function	carnitine O-palmitoyltransferase activity	4	8	6.69e-05
GO:0016406	molecular_function	carnitine O-acyltransferase activity	4	10	0.000175
GO:0016409	molecular_function	palmitoyltransferase activity	4	33	0.0132
GO:0016416	molecular_function	O-palmitoyltransferase activity	4	8	6.69e-05
GO:0000149	molecular_function	SNARE binding	6	103	0.0154
GO:0019905	molecular_function	syntaxin binding	6	92	0.00903
GO:0030276	molecular_function	clathrin binding	6	44	0.000242
GO:0017137	molecular_function	Rab GTPase binding	6	128	0.0392
GO:0005544	molecular_function	calcium-dependent phospholipid binding	12	100	1.74e-08
GO:0008093	molecular_function	cytoskeletal adaptor activity	6	39	0.000124
GO:0048306	molecular_function	calcium-dependent protein binding	8	70	2.15e-05
0 h vs 24 h up-regulated
GO ID	Ontology	Term	Number of genes in the list (q)	Number of genes in the genome (m)	p-value
GO:0009893	biological_process	positive regulation of metabolic process	109	3023	0.00448
GO:0010604	biological_process	positive regulation of macromolecule metabolic process	105	2811	0.00193
GO:0051172	biological_process	negative regulation of nitrogen compound metabolic process	78	2165	0.0369
GO:0051246	biological_process	regulation of protein metabolic process	84	2317	0.0211
GO:0030029	biological_process	actin filament-based process	34	698	0.0132
GO:0042221	biological_process	response to chemical	134	4170	0.0497
GO:0042493	biological_process	response to drug	42	1002	0.0417
GO:0043268	biological_process	positive regulation of potassium ion transport	5	19	0.00758
GO:0086014	biological_process	atrial cardiac muscle cell action potential	4	8	0.00285
GO:0086019	biological_process	cell-cell signaling involved in cardiac conduction	4	16	0.037
GO:0086026	biological_process	atrial cardiac muscle cell to AV node cell signaling	4	8	0.00285
GO:0086066	biological_process	atrial cardiac muscle cell to AV node cell communication	4	8	0.00285
GO:0086015	biological_process	SA node cell action potential	4	5	0.000345
GO:0086018	biological_process	SA node cell to atrial cardiac muscle cell signaling	4	5	0.000345
GO:0086070	biological_process	SA node cell to atrial cardiac muscle cell communication	4	8	0.00285
GO:0086091	biological_process	regulation of heart rate by cardiac conduction	4	19	0.0629
GO:1901016	biological_process	regulation of potassium ion transmembrane transporter activity	4	10	0.00673
GO:1901379	biological_process	regulation of potassium ion transmembrane transport	5	13	0.00147
GO:1901381	biological_process	positive regulation of potassium ion transmembrane transport	5	5	2.66e-06
GO:1901021	biological_process	positive regulation of calcium ion transmembrane transporter activity	4	16	0.037
GO:0021847	biological_process	ventricular zone neuroblast division	3	5	0.0127
GO:0021869	biological_process	forebrain ventricular zone progenitor cell division	3	8	0.0477
GO:0021873	biological_process	forebrain neuroblast division	5	15	0.00275
GO:0036445	biological_process	neuronal stem cell division	5	20	0.00957
GO:0048103	biological_process	somatic stem cell division	5	27	0.0338
GO:0055057	biological_process	neuroblast division	5	20	0.00957
GO:0042661	biological_process	regulation of mesodermal cell fate specification	3	9	0.0663
GO:1905770	biological_process	regulation of mesodermal cell differentiation	3	9	0.0663
GO:1905902	biological_process	regulation of mesoderm formation	3	9	0.0663
GO:0090080	biological_process	positive regulation of MAPKKK cascade by fibroblast growth factor receptor signaling pathway	3	7	0.0347
GO:0048522	biological_process	positive regulation of cellular process	145	4663	0.0965
GO:0005996	biological_process	monosaccharide metabolic process	21	324	0.00626
GO:0048251	biological_process	elastic fiber assembly	3	7	0.0347
GO:0043086	biological_process	negative regulation of catalytic activity	29	580	0.0229
GO:0006030	biological_process	chitin metabolic process	6	14	0.000123
GO:0006032	biological_process	chitin catabolic process	6	14	0.000123
GO:0046348	biological_process	amino sugar catabolic process	6	29	0.00638
GO:1901071	biological_process	glucosamine-containing compound metabolic process	6	43	0.0395
GO:1901072	biological_process	glucosamine-containing compound catabolic process	6	15	0.000195
GO:0009620	biological_process	response to fungus	5	35	0.0891
GO:0032642	biological_process	regulation of chemokine production	8	66	0.0177
GO:0032722	biological_process	positive regulation of chemokine production	8	49	0.00285
GO:0050707	biological_process	regulation of cytokine secretion	11	122	0.0183
GO:0035329	biological_process	hippo signaling	8	33	0.000218
GO:0048339	biological_process	paraxial mesoderm development	6	31	0.00898
GO:0035235	biological_process	ionotropic glutamate receptor signaling pathway	3	8	0.0477
GO:0045598	biological_process	regulation of fat cell differentiation	12	107	0.0019
GO:0045599	biological_process	negative regulation of fat cell differentiation	10	51	9.2e-05
GO:0002762	biological_process	negative regulation of myeloid leukocyte differentiation	7	53	0.0237
GO:0045638	biological_process	negative regulation of myeloid cell differentiation	8	86	0.0742
GO:0060216	biological_process	definitive hemopoiesis	5	31	0.0544
GO:0018342	biological_process	protein prenylation	6	24	0.00258
GO:0097354	biological_process	prenylation	6	24	0.00258
GO:0009268	biological_process	response to pH	8	32	0.000176
GO:0010043	biological_process	response to zinc ion	6	46	0.054
GO:0008593	biological_process	regulation of Notch signaling pathway	7	54	0.0263
GO:0045671	biological_process	negative regulation of osteoclast differentiation	5	32	0.0622
GO:0002011	biological_process	morphogenesis of an epithelial sheet	7	68	0.0809
GO:0032735	biological_process	positive regulation of interleukin-12 production	6	53	0.0992
GO:0032755	biological_process	positive regulation of interleukin-6 production	16	71	6.18e-09
GO:0032680	biological_process	regulation of tumor necrosis factor production	16	101	1.17e-06
GO:0032760	biological_process	positive regulation of tumor necrosis factor production	16	58	2.38e-10
GO:1903555	biological_process	regulation of tumor necrosis factor superfamily cytokine production	16	103	1.54e-06
GO:1903557	biological_process	positive regulation of tumor necrosis factor superfamily cytokine production	16	60	4.11e-10
GO:0042035	biological_process	regulation of cytokine biosynthetic process	17	134	9.98e-06
GO:0042108	biological_process	positive regulation of cytokine biosynthetic process	16	87	1.37e-07
GO:0007252	biological_process	I-kappaB phosphorylation	5	11	0.000638
GO:0032677	biological_process	regulation of interleukin-8 production	6	43	0.0395
GO:0032757	biological_process	positive regulation of interleukin-8 production	5	32	0.0622
GO:0034123	biological_process	positive regulation of toll-like receptor signaling pathway	4	12	0.0133
GO:0045357	biological_process	regulation of interferon-beta biosynthetic process	3	10	0.0891
GO:0045359	biological_process	positive regulation of interferon-beta biosynthetic process	3	10	0.0891
GO:0010984	biological_process	regulation of lipoprotein particle clearance	4	17	0.0429
GO:0010985	biological_process	negative regulation of lipoprotein particle clearance	4	11	0.00979
GO:0010988	biological_process	regulation of low-density lipoprotein particle clearance	4	11	0.00979
GO:0010989	biological_process	negative regulation of low-density lipoprotein particle clearance	4	8	0.00285
GO:0032675	biological_process	regulation of interleukin-6 production	21	110	1.55e-10
GO:0032715	biological_process	negative regulation of interleukin-6 production	7	37	0.00334
GO:0019626	biological_process	short-chain fatty acid catabolic process	3	8	0.0477
GO:0034394	biological_process	protein localization to cell surface	7	20	7.39e-05
GO:0006026	biological_process	aminoglycan catabolic process	11	79	0.000639
GO:0030214	biological_process	hyaluronan catabolic process	4	13	0.0182
GO:1901136	biological_process	carbohydrate derivative catabolic process	14	202	0.0367
GO:0003401	biological_process	axis elongation	7	34	0.00214
GO:0060560	biological_process	developmental growth involved in morphogenesis	10	96	0.0117
GO:0060026	biological_process	convergent extension	5	18	0.00594
GO:0060484	biological_process	lung-associated mesenchyme development	4	18	0.052
GO:0060485	biological_process	mesenchyme development	17	238	0.00898
GO:0060541	biological_process	respiratory system development	18	311	0.0486
GO:0045995	biological_process	regulation of embryonic development	12	124	0.00594
GO:0090175	biological_process	regulation of establishment of planar polarity	6	39	0.027
GO:0090178	biological_process	regulation of establishment of planar polarity involved in neural tube closure	6	18	0.000565
GO:0090179	biological_process	planar cell polarity pathway involved in neural tube closure	4	15	0.0299
GO:1905276	biological_process	regulation of epithelial tube formation	6	23	0.00207
GO:0051606	biological_process	detection of stimulus	18	309	0.0457
GO:0062012	biological_process	regulation of small molecule metabolic process	23	440	0.0419
GO:0034104	biological_process	negative regulation of tissue remodeling	4	22	0.0992
GO:0045124	biological_process	regulation of bone resorption	6	40	0.0305
GO:0045779	biological_process	negative regulation of bone resorption	4	18	0.052
GO:0046850	biological_process	regulation of bone remodeling	6	44	0.0441
GO:0046851	biological_process	negative regulation of bone remodeling	4	20	0.0749
GO:0045806	biological_process	negative regulation of endocytosis	7	42	0.00673
GO:0006012	biological_process	galactose metabolic process	6	31	0.00898
GO:0019318	biological_process	hexose metabolic process	19	286	0.00937
GO:0002076	biological_process	osteoblast development	6	33	0.0123
GO:0014854	biological_process	response to inactivity	6	10	1.15e-05
GO:0014870	biological_process	response to muscle inactivity	4	7	0.00175
GO:0014874	biological_process	response to stimulus involved in regulation of muscle adaptation	4	11	0.00979
GO:0014877	biological_process	response to muscle inactivity involved in regulation of muscle adaptation	4	7	0.00175
GO:0014894	biological_process	response to denervation involved in regulation of muscle adaptation	4	7	0.00175
GO:0050765	biological_process	negative regulation of phagocytosis	7	13	2.44e-06
GO:0060368	biological_process	regulation of Fc receptor mediated stimulatory signaling pathway	4	8	0.00285
GO:0070373	biological_process	negative regulation of ERK1 and ERK2 cascade	6	48	0.0661
GO:0042996	biological_process	regulation of Golgi to plasma membrane protein transport	3	6	0.0222
GO:1903076	biological_process	regulation of protein localization to plasma membrane	3	6	0.0222
GO:1904375	biological_process	regulation of protein localization to cell periphery	3	6	0.0222
GO:1905476	biological_process	negative regulation of protein localization to membrane	3	7	0.0347
GO:0044092	biological_process	negative regulation of molecular function	35	798	0.0506
GO:0055001	biological_process	muscle cell development	14	157	0.00411
GO:0008016	biological_process	regulation of heart contraction	16	178	0.00143
GO:1903522	biological_process	regulation of blood circulation	17	225	0.00509
GO:0006942	biological_process	regulation of striated muscle contraction	9	63	0.00282
GO:0010882	biological_process	regulation of cardiac muscle contraction by calcium ion signaling	9	25	1.47e-06
GO:0019722	biological_process	calcium-mediated signaling	9	93	0.0347
GO:0019932	biological_process	second-messenger-mediated signaling	16	208	0.00635
GO:0055117	biological_process	regulation of cardiac muscle contraction	9	52	0.000753
GO:0030100	biological_process	regulation of endocytosis	14	197	0.0299
GO:0050764	biological_process	regulation of phagocytosis	11	75	0.000407
GO:0060627	biological_process	regulation of vesicle-mediated transport	20	320	0.0132
GO:0031647	biological_process	regulation of protein stability	12	137	0.0133
GO:0050821	biological_process	protein stabilization	8	83	0.0608
GO:0007275	biological_process	multicellular organism development	193	6088	0.00966
GO:0009888	biological_process	tissue development	73	1943	0.0197
GO:0032502	biological_process	developmental process	203	6813	0.0952
GO:0035051	biological_process	cardiocyte differentiation	12	151	0.0284
GO:0048513	biological_process	animal organ development	129	3619	0.00184
GO:0048731	biological_process	system development	186	5157	1.28e-05
GO:0048856	biological_process	anatomical structure development	199	6430	0.0229
GO:0072359	biological_process	circulatory system development	54	1111	0.000394
GO:0009966	biological_process	regulation of signal transduction	92	2719	0.0723
GO:0010646	biological_process	regulation of cell communication	105	3052	0.0244
GO:0023051	biological_process	regulation of signaling	106	3074	0.0218
GO:0007399	biological_process	nervous system development	99	2814	0.0183
GO:0022008	biological_process	neurogenesis	76	1974	0.00825
GO:0045595	biological_process	regulation of cell differentiation	64	1645	0.019
GO:0045596	biological_process	negative regulation of cell differentiation	35	701	0.00731
GO:0045665	biological_process	negative regulation of neuron differentiation	17	238	0.00898
GO:0048699	biological_process	generation of neurons	71	1827	0.0103
GO:0051093	biological_process	negative regulation of developmental process	40	945	0.0454
GO:0051239	biological_process	regulation of multicellular organismal process	108	2813	0.000557
GO:0051241	biological_process	negative regulation of multicellular organismal process	49	1168	0.0192
GO:0051961	biological_process	negative regulation of nervous system development	20	339	0.0245
GO:0060284	biological_process	regulation of cell development	36	823	0.046
GO:2000026	biological_process	regulation of multicellular organismal development	69	1854	0.0338
GO:0031325	biological_process	positive regulation of cellular metabolic process	97	2855	0.0499
GO:0001817	biological_process	regulation of cytokine production	28	573	0.0371
GO:0001819	biological_process	positive regulation of cytokine production	22	364	0.0107
GO:0032647	biological_process	regulation of interferon-alpha production	4	20	0.0749
GO:0032727	biological_process	positive regulation of interferon-alpha production	4	19	0.0629
GO:0002218	biological_process	activation of innate immune response	17	170	0.000239
GO:0002221	biological_process	pattern recognition receptor signaling pathway	17	153	6.18e-05
GO:0002758	biological_process	innate immune response-activating signal transduction	17	157	8.73e-05
GO:0031349	biological_process	positive regulation of defense response	19	312	0.0233
GO:0045088	biological_process	regulation of innate immune response	18	301	0.0374
GO:0045089	biological_process	positive regulation of innate immune response	18	222	0.00164
GO:0044093	biological_process	positive regulation of molecular function	50	1149	0.00824
GO:0051090	biological_process	regulation of DNA binding transcription factor activity	22	428	0.0629
GO:0051091	biological_process	positive regulation of DNA binding transcription factor activity	14	227	0.09
GO:0065009	biological_process	regulation of molecular function	79	2143	0.0198
GO:0003008	biological_process	system process	66	1593	0.0035
GO:0007610	biological_process	behavior	31	676	0.0488
GO:0050877	biological_process	nervous system process	52	1006	0.000122
GO:0060249	biological_process	anatomical structure homeostasis	17	279	0.0395
GO:0002053	biological_process	positive regulation of mesenchymal cell proliferation	8	53	0.00469
GO:0010464	biological_process	regulation of mesenchymal cell proliferation	8	68	0.0209
GO:0009653	biological_process	anatomical structure morphogenesis	120	2861	2.36e-06
GO:0030326	biological_process	embryonic limb morphogenesis	13	190	0.0551
GO:0035113	biological_process	embryonic appendage morphogenesis	13	190	0.0551
GO:0009887	biological_process	animal organ morphogenesis	59	1288	0.000753
GO:0042472	biological_process	inner ear morphogenesis	10	121	0.0517
GO:0043583	biological_process	ear development	18	283	0.0207
GO:0048839	biological_process	inner ear development	16	218	0.0102
GO:0042474	biological_process	middle ear morphogenesis	6	34	0.014
GO:0009967	biological_process	positive regulation of signal transduction	48	1192	0.0423
GO:0010647	biological_process	positive regulation of cell communication	50	1319	0.0985
GO:0023056	biological_process	positive regulation of signaling	51	1326	0.0723
GO:0001568	biological_process	blood vessel development	31	635	0.022
GO:0001944	biological_process	vasculature development	35	672	0.00371
GO:0035239	biological_process	tube morphogenesis	50	947	0.000109
GO:0035295	biological_process	tube development	62	1223	2.28e-05
GO:0048514	biological_process	blood vessel morphogenesis	29	528	0.00599
GO:0048844	biological_process	artery morphogenesis	9	66	0.00382
GO:0060840	biological_process	artery development	9	77	0.0105
GO:0072358	biological_process	cardiovascular system development	36	677	0.00215
GO:0060021	biological_process	roof of mouth development	10	109	0.0277
GO:0032479	biological_process	regulation of type I interferon production	8	86	0.0742
GO:0032481	biological_process	positive regulation of type I interferon production	8	57	0.00724
GO:0032648	biological_process	regulation of interferon-beta production	8	38	0.000588
GO:0000902	biological_process	cell morphogenesis	43	964	0.0133
GO:0000904	biological_process	cell morphogenesis involved in differentiation	43	799	0.000355
GO:0001932	biological_process	regulation of protein phosphorylation	48	1253	0.0979
GO:0001934	biological_process	positive regulation of protein phosphorylation	39	815	0.00724
GO:0010562	biological_process	positive regulation of phosphorus metabolic process	43	939	0.00835
GO:0019220	biological_process	regulation of phosphate metabolic process	66	1537	0.00152
GO:0031401	biological_process	positive regulation of protein modification process	41	951	0.032
GO:0032270	biological_process	positive regulation of cellular protein metabolic process	47	1206	0.0835
GO:0032872	biological_process	regulation of stress-activated MAPK cascade	20	229	0.000243
GO:0032874	biological_process	positive regulation of stress-activated MAPK cascade	17	153	6.18e-05
GO:1901019	biological_process	regulation of calcium ion transmembrane transporter activity	7	38	0.00393
GO:0001508	biological_process	action potential	12	70	3.4e-05
GO:0086001	biological_process	cardiac muscle cell action potential	5	27	0.0338
GO:0010563	biological_process	negative regulation of phosphorus metabolic process	33	509	0.000126
GO:0042326	biological_process	negative regulation of phosphorylation	24	390	0.00477
GO:0045936	biological_process	negative regulation of phosphate metabolic process	33	508	0.000123
GO:0090287	biological_process	regulation of cellular response to growth factor stimulus	16	274	0.0785
GO:1901385	biological_process	regulation of voltage-gated calcium channel activity	3	7	0.0347
GO:0032411	biological_process	positive regulation of transporter activity	6	43	0.0395
GO:0032414	biological_process	positive regulation of ion transmembrane transporter activity	6	36	0.0186
GO:0034764	biological_process	positive regulation of transmembrane transport	10	123	0.0576
GO:0034767	biological_process	positive regulation of ion transmembrane transport	7	62	0.0501
GO:1904064	biological_process	positive regulation of cation transmembrane transport	7	54	0.0263
GO:0007187	biological_process	G-protein coupled receptor signaling pathway, coupled to cyclic nucleotide second messenger	13	179	0.0369
GO:0007188	biological_process	adenylate cyclase-modulating G-protein coupled receptor signaling pathway	12	143	0.0187
GO:0007193	biological_process	adenylate cyclase-inhibiting G-protein coupled receptor signaling pathway	10	48	5.31e-05
GO:0007195	biological_process	adenylate cyclase-inhibiting dopamine receptor signaling pathway	7	10	2.18e-07
GO:0007212	biological_process	dopamine receptor signaling pathway	7	42	0.00673
GO:0030800	biological_process	negative regulation of cyclic nucleotide metabolic process	8	48	0.00261
GO:0030815	biological_process	negative regulation of cAMP metabolic process	8	47	0.00229
GO:0023058	biological_process	adaptation of signaling pathway	4	21	0.0891
GO:0007194	biological_process	negative regulation of adenylate cyclase activity	7	23	0.000198
GO:0030803	biological_process	negative regulation of cyclic nucleotide biosynthetic process	7	37	0.00334
GO:0009595	biological_process	detection of biotic stimulus	10	30	5.14e-07
GO:0098543	biological_process	detection of other organism	10	24	4.34e-08
GO:0098581	biological_process	detection of external biotic stimulus	10	27	1.64e-07
GO:0009593	biological_process	detection of chemical stimulus	12	101	0.00113
GO:0032490	biological_process	detection of molecule of bacterial origin	10	12	2.65e-12
GO:0032660	biological_process	regulation of interleukin-17 production	4	21	0.0891
GO:0032700	biological_process	negative regulation of interleukin-17 production	4	9	0.00457
GO:0042088	biological_process	T-helper 1 type immune response	6	35	0.0163
GO:0042116	biological_process	macrophage activation	5	28	0.0384
GO:0042534	biological_process	regulation of tumor necrosis factor biosynthetic process	14	22	4.37e-15
GO:0042535	biological_process	positive regulation of tumor necrosis factor biosynthetic process	14	16	2.11e-18
GO:0051769	biological_process	regulation of nitric-oxide synthase biosynthetic process	5	18	0.00594
GO:0051770	biological_process	positive regulation of nitric-oxide synthase biosynthetic process	5	14	0.00204
GO:0010935	biological_process	regulation of macrophage cytokine production	4	19	0.0629
GO:0060907	biological_process	positive regulation of macrophage cytokine production	4	15	0.0299
GO:0061081	biological_process	positive regulation of myeloid leukocyte cytokine production involved in immune response	4	18	0.052
GO:0070391	biological_process	response to lipoteichoic acid	4	14	0.0233
GO:0071223	biological_process	cellular response to lipoteichoic acid	4	14	0.0233
GO:0001661	biological_process	conditioned taste aversion	4	7	0.00175
GO:0001662	biological_process	behavioral fear response	7	37	0.00334
GO:0048172	biological_process	regulation of short-term neuronal synaptic plasticity	3	10	0.0891
GO:0002209	biological_process	behavioral defense response	7	37	0.00334
GO:0007130	biological_process	synaptonemal complex assembly	4	22	0.0992
GO:0034150	biological_process	toll-like receptor 6 signaling pathway	4	5	0.000345
GO:0016045	biological_process	detection of bacterium	8	23	1.24e-05
GO:0032493	biological_process	response to bacterial lipoprotein	8	16	4.9e-07
GO:0042494	biological_process	detection of bacterial lipoprotein	8	7	0
GO:0042496	biological_process	detection of diacyl bacterial lipopeptide	6	6	8.34e-08
GO:0070339	biological_process	response to bacterial lipopeptide	8	16	4.9e-07
GO:0070340	biological_process	detection of bacterial lipopeptide	8	7	0
GO:0071724	biological_process	response to diacyl bacterial lipopeptide	6	6	8.34e-08
GO:0045408	biological_process	regulation of interleukin-6 biosynthetic process	10	26	1.09e-07
GO:0045410	biological_process	positive regulation of interleukin-6 biosynthetic process	10	16	2.65e-10
GO:0071220	biological_process	cellular response to bacterial lipoprotein	4	12	0.0133
GO:0071221	biological_process	cellular response to bacterial lipopeptide	4	12	0.0133
GO:0033555	biological_process	multicellular organismal response to stress	9	84	0.0185
GO:0021957	biological_process	corticospinal tract morphogenesis	5	10	0.000383
GO:0048679	biological_process	regulation of axon regeneration	5	18	0.00594
GO:0048681	biological_process	negative regulation of axon regeneration	5	8	0.000107
GO:0070570	biological_process	regulation of neuron projection regeneration	5	18	0.00594
GO:0070571	biological_process	negative regulation of neuron projection regeneration	5	8	0.000107
GO:0048710	biological_process	regulation of astrocyte differentiation	5	29	0.0417
GO:0050775	biological_process	positive regulation of dendrite morphogenesis	5	33	0.0703
GO:0061001	biological_process	regulation of dendritic spine morphogenesis	5	33	0.0703
GO:0099175	biological_process	regulation of postsynapse organization	5	33	0.0703
GO:0007413	biological_process	axonal fasciculation	5	22	0.0142
GO:0008038	biological_process	neuron recognition	6	37	0.0211
GO:0097155	biological_process	fasciculation of sensory neuron axon	5	6	1.39e-05
GO:0106030	biological_process	neuron projection fasciculation	5	22	0.0142
GO:0097156	biological_process	fasciculation of motor neuron axon	5	6	1.39e-05
GO:0030901	biological_process	midbrain development	7	56	0.032
GO:0035581	biological_process	sequestering of extracellular ligand from receptor	3	6	0.0222
GO:0071692	biological_process	protein localization to extracellular region	3	5	0.0127
GO:0071694	biological_process	maintenance of protein location in extracellular region	3	5	0.0127
GO:0018095	biological_process	protein polyglutamylation	4	9	0.00457
GO:0018200	biological_process	peptidyl-glutamic acid modification	5	35	0.0891
GO:0042596	biological_process	fear response	7	41	0.00594
GO:0007614	biological_process	short-term memory	4	6	0.000857
GO:0030818	biological_process	negative regulation of cAMP biosynthetic process	7	36	0.00285
GO:0031279	biological_process	regulation of cyclase activity	7	43	0.0077
GO:0031280	biological_process	negative regulation of cyclase activity	7	24	0.000261
GO:0045761	biological_process	regulation of adenylate cyclase activity	7	38	0.00393
GO:0051339	biological_process	regulation of lyase activity	7	46	0.0113
GO:0051350	biological_process	negative regulation of lyase activity	7	25	0.000344
GO:0007608	biological_process	sensory perception of smell	7	69	0.0878
GO:0007628	biological_process	adult walking behavior	8	55	0.00594
GO:0030534	biological_process	adult behavior	13	177	0.0343
GO:0090659	biological_process	walking behavior	8	55	0.00594
GO:0051129	biological_process	negative regulation of cellular component organization	26	501	0.0257
GO:0006898	biological_process	receptor-mediated endocytosis	13	131	0.00278
GO:0015893	biological_process	drug transport	12	111	0.00252
GO:0001838	biological_process	embryonic epithelial tube formation	13	191	0.0577
GO:0001841	biological_process	neural tube formation	13	162	0.0167
GO:0001843	biological_process	neural tube closure	13	130	0.00261
GO:0014020	biological_process	primary neural tube formation	13	143	0.00594
GO:0060606	biological_process	tube closure	13	132	0.00285
GO:0072175	biological_process	epithelial tube formation	13	205	0.0966
GO:0033674	biological_process	positive regulation of kinase activity	28	506	0.00685
GO:0042325	biological_process	regulation of phosphorylation	56	1337	0.00862
GO:0042327	biological_process	positive regulation of phosphorylation	40	847	0.00771
GO:0043405	biological_process	regulation of MAP kinase activity	25	394	0.00243
GO:0043406	biological_process	positive regulation of MAP kinase activity	21	300	0.0026
GO:0043408	biological_process	regulation of MAPK cascade	35	702	0.0075
GO:0043410	biological_process	positive regulation of MAPK cascade	31	512	0.000838
GO:0043506	biological_process	regulation of JUN kinase activity	14	105	7.36e-05
GO:0043507	biological_process	positive regulation of JUN kinase activity	11	88	0.00159
GO:0045860	biological_process	positive regulation of protein kinase activity	27	477	0.00638
GO:0045937	biological_process	positive regulation of phosphate metabolic process	43	939	0.00835
GO:0046328	biological_process	regulation of JNK cascade	18	206	0.000677
GO:0046330	biological_process	positive regulation of JNK cascade	15	142	0.000452
GO:0050790	biological_process	regulation of catalytic activity	61	1598	0.0369
GO:0051174	biological_process	regulation of phosphorus metabolic process	66	1550	0.00188
GO:0051247	biological_process	positive regulation of protein metabolic process	59	1312	0.0012
GO:0051347	biological_process	positive regulation of transferase activity	28	527	0.0124
GO:0070302	biological_process	regulation of stress-activated protein kinase signaling cascade	20	230	0.000259
GO:0070304	biological_process	positive regulation of stress-activated protein kinase signaling cascade	17	154	6.76e-05
GO:0071900	biological_process	regulation of protein serine/threonine kinase activity	27	543	0.036
GO:0071902	biological_process	positive regulation of protein serine/threonine kinase activity	21	332	0.00841
GO:0080135	biological_process	regulation of cellular response to stress	23	397	0.0133
GO:0007267	biological_process	cell-cell signaling	63	1273	4.07e-05
GO:0031128	biological_process	developmental induction	9	67	0.00426
GO:0060070	biological_process	canonical Wnt signaling pathway	9	101	0.0538
GO:0007155	biological_process	cell adhesion	49	1165	0.0183
GO:0007156	biological_process	homophilic cell adhesion via plasma membrane adhesion molecules	19	251	0.00224
GO:0022610	biological_process	biological adhesion	49	1167	0.0189
GO:0098742	biological_process	cell-cell adhesion via plasma-membrane adhesion molecules	19	302	0.0169
GO:0007409	biological_process	axonogenesis	35	652	0.00229
GO:0030182	biological_process	neuron differentiation	62	1352	0.000458
GO:0031175	biological_process	neuron projection development	41	988	0.055
GO:0032989	biological_process	cellular component morphogenesis	47	1070	0.0103
GO:0032990	biological_process	cell part morphogenesis	36	773	0.019
GO:0048666	biological_process	neuron development	51	1139	0.00404
GO:0048667	biological_process	cell morphogenesis involved in neuron differentiation	37	715	0.00278
GO:0048812	biological_process	neuron projection morphogenesis	36	753	0.0125
GO:0048858	biological_process	cell projection morphogenesis	36	755	0.013
GO:0061564	biological_process	axon development	36	700	0.00373
GO:0120039	biological_process	plasma membrane bounded cell projection morphogenesis	36	753	0.0125
GO:0032728	biological_process	positive regulation of interferon-beta production	8	30	0.000107
GO:0043330	biological_process	response to exogenous dsRNA	5	36	0.0965
GO:0051173	biological_process	positive regulation of nitrogen compound metabolic process	92	2748	0.0951
GO:0050708	biological_process	regulation of protein secretion	21	410	0.0812
GO:0051223	biological_process	regulation of protein transport	25	519	0.0727
GO:0060285	biological_process	cilium-dependent cell motility	3	9	0.0663
GO:0007411	biological_process	axon guidance	24	463	0.0395
GO:0097485	biological_process	neuron projection guidance	24	463	0.0395
GO:0033119	biological_process	negative regulation of RNA splicing	5	17	0.00469
GO:0048025	biological_process	negative regulation of mRNA splicing, via spliceosome	4	13	0.0182
GO:0050686	biological_process	negative regulation of mRNA processing	4	14	0.0233
GO:0006022	biological_process	aminoglycan metabolic process	27	206	8.09e-10
GO:0030203	biological_process	glycosaminoglycan metabolic process	21	190	3.33e-06
GO:0030212	biological_process	hyaluronan metabolic process	20	33	1.66e-21
GO:1903510	biological_process	mucopolysaccharide metabolic process	21	136	9.33e-09
GO:0007223	biological_process	Wnt signaling pathway, calcium modulating pathway	4	6	0.000857
GO:0035567	biological_process	non-canonical Wnt signaling pathway	7	32	0.00157
GO:0007600	biological_process	sensory perception	33	610	0.00302
GO:0007626	biological_process	locomotory behavior	16	248	0.0344
GO:0006110	biological_process	regulation of glycolytic process	7	25	0.000344
GO:0006140	biological_process	regulation of nucleotide metabolic process	15	165	0.00207
GO:0010677	biological_process	negative regulation of cellular carbohydrate metabolic process	7	36	0.00285
GO:0048311	biological_process	mitochondrion distribution	4	14	0.0233
GO:0055005	biological_process	ventricular cardiac myofibril assembly	4	9	0.00457
GO:0055006	biological_process	cardiac cell development	8	71	0.0267
GO:0055015	biological_process	ventricular cardiac muscle cell development	4	22	0.0992
GO:0035637	biological_process	multicellular organismal signaling	15	78	2.42e-07
GO:0061337	biological_process	cardiac conduction	8	41	0.000962
GO:0003151	biological_process	outflow tract morphogenesis	7	64	0.0592
GO:0048762	biological_process	mesenchymal cell differentiation	13	160	0.0148
GO:0045637	biological_process	regulation of myeloid cell differentiation	14	183	0.016
GO:0050803	biological_process	regulation of synapse structure or activity	10	124	0.0609
GO:0002224	biological_process	toll-like receptor signaling pathway	15	141	0.000415
GO:0002755	biological_process	MyD88-dependent toll-like receptor signaling pathway	12	92	0.000494
GO:0036342	biological_process	post-anal tail morphogenesis	5	22	0.0142
GO:0051898	biological_process	negative regulation of protein kinase B signaling	6	34	0.014
GO:2000050	biological_process	regulation of non-canonical Wnt signaling pathway	4	18	0.052
GO:2000051	biological_process	negative regulation of non-canonical Wnt signaling pathway	4	6	0.000857
GO:2000095	biological_process	regulation of Wnt signaling pathway, planar cell polarity pathway	4	17	0.0429
GO:0007268	biological_process	chemical synaptic transmission	41	603	2.07e-06
GO:0098916	biological_process	anterograde trans-synaptic signaling	41	603	2.07e-06
GO:0099536	biological_process	synaptic signaling	41	603	2.07e-06
GO:0099537	biological_process	trans-synaptic signaling	41	603	2.07e-06
GO:0008045	biological_process	motor neuron axon guidance	8	36	0.000399
GO:0021826	biological_process	substrate-independent telencephalic tangential migration	5	10	0.000383
GO:0021831	biological_process	embryonic olfactory bulb interneuron precursor migration	3	5	0.0127
GO:0021843	biological_process	substrate-independent telencephalic tangential interneuron migration	5	10	0.000383
GO:0021872	biological_process	forebrain generation of neurons	11	85	0.00118
GO:0021884	biological_process	forebrain neuron development	6	33	0.0123
GO:0021889	biological_process	olfactory bulb interneuron differentiation	4	16	0.037
GO:0021891	biological_process	olfactory bulb interneuron development	4	9	0.00457
GO:0021954	biological_process	central nervous system neuron development	13	118	0.00112
GO:0022029	biological_process	telencephalon cell migration	7	68	0.0809
GO:0031290	biological_process	retinal ganglion cell axon guidance	5	26	0.0287
GO:0048853	biological_process	forebrain morphogenesis	4	22	0.0992
GO:0051964	biological_process	negative regulation of synapse assembly	4	18	0.052
GO:0030808	biological_process	regulation of nucleotide biosynthetic process	14	134	0.000955
GO:0030809	biological_process	negative regulation of nucleotide biosynthetic process	14	47	1.91e-09
GO:0030811	biological_process	regulation of nucleotide catabolic process	7	25	0.000344
GO:0030812	biological_process	negative regulation of nucleotide catabolic process	7	8	1.7e-08
GO:0043467	biological_process	regulation of generation of precursor metabolites and energy	7	71	0.0966
GO:0043470	biological_process	regulation of carbohydrate catabolic process	7	37	0.00334
GO:0045820	biological_process	negative regulation of glycolytic process	7	8	1.7e-08
GO:0043266	biological_process	regulation of potassium ion transport	8	45	0.0018
GO:0055062	biological_process	phosphate ion homeostasis	5	15	0.00275
GO:0072505	biological_process	divalent inorganic anion homeostasis	5	15	0.00275
GO:0072506	biological_process	trivalent inorganic anion homeostasis	5	15	0.00275
GO:0060430	biological_process	lung saccule development	5	13	0.00147
GO:0061144	biological_process	alveolar secondary septum development	5	6	1.39e-05
GO:0070857	biological_process	regulation of bile acid biosynthetic process	5	11	0.000638
GO:0035315	biological_process	hair cell differentiation	8	40	0.000827
GO:0042490	biological_process	mechanoreceptor differentiation	8	66	0.0177
GO:0042491	biological_process	inner ear auditory receptor cell differentiation	8	32	0.000176
GO:0060113	biological_process	inner ear receptor cell differentiation	8	60	0.00998
GO:0060117	biological_process	auditory receptor cell development	4	17	0.0429
GO:0060563	biological_process	neuroepithelial cell differentiation	8	44	0.00157
GO:0042074	biological_process	cell migration involved in gastrulation	4	15	0.0299
GO:0003215	biological_process	cardiac right ventricle morphogenesis	4	20	0.0749
GO:0032495	biological_process	response to muramyl dipeptide	4	21	0.0891
GO:0061307	biological_process	cardiac neural crest cell differentiation involved in heart development	6	9	5e-06
GO:0061308	biological_process	cardiac neural crest cell development involved in heart development	4	7	0.00175
GO:0061309	biological_process	cardiac neural crest cell development involved in outflow tract morphogenesis	4	6	0.000857
GO:0061311	biological_process	cell surface receptor signaling pathway involved in heart development	6	23	0.00207
GO:0061314	biological_process	Notch signaling involved in heart development	4	9	0.00457
GO:0072017	biological_process	distal tubule development	5	22	0.0142
GO:0072070	biological_process	loop of Henle development	4	20	0.0749
GO:0001759	biological_process	organ induction	8	46	0.00204
GO:0003156	biological_process	regulation of animal organ formation	8	68	0.0209
GO:1904251	biological_process	regulation of bile acid metabolic process	5	11	0.000638
GO:0006625	biological_process	protein targeting to peroxisome	7	35	0.00253
GO:0007031	biological_process	peroxisome organization	7	59	0.0395
GO:0015919	biological_process	peroxisomal membrane transport	7	25	0.000344
GO:0016558	biological_process	protein import into peroxisome matrix	7	19	5.12e-05
GO:0043574	biological_process	peroxisomal transport	7	36	0.00285
GO:0044743	biological_process	protein transmembrane import into intracellular organelle	7	35	0.00253
GO:0065002	biological_process	intracellular protein transmembrane transport	7	41	0.00594
GO:0071806	biological_process	protein transmembrane transport	7	41	0.00594
GO:0072662	biological_process	protein localization to peroxisome	7	35	0.00253
GO:0072663	biological_process	establishment of protein localization to peroxisome	7	35	0.00253
GO:0001973	biological_process	adenosine receptor signaling pathway	3	7	0.0347
GO:0035588	biological_process	G-protein coupled purinergic receptor signaling pathway	3	7	0.0347
GO:0006584	biological_process	catecholamine metabolic process	8	49	0.00285
GO:0009712	biological_process	catechol-containing compound metabolic process	8	49	0.00285
GO:0018958	biological_process	phenol-containing compound metabolic process	9	111	0.0962
GO:0048169	biological_process	regulation of long-term neuronal synaptic plasticity	5	32	0.0622
GO:0051967	biological_process	negative regulation of synaptic transmission, glutamatergic	3	10	0.0891
GO:0035904	biological_process	aorta development	5	26	0.0287
GO:0006298	biological_process	mismatch repair	13	86	4.64e-05
GO:0006145	biological_process	purine nucleobase catabolic process	3	8	0.0477
GO:0048286	biological_process	lung alveolus development	10	58	0.000279
GO:0019226	biological_process	transmission of nerve impulse	7	39	0.00457
GO:0019228	biological_process	neuronal action potential	7	24	0.000261
GO:0007189	biological_process	adenylate cyclase-activating G-protein coupled receptor signaling pathway	7	71	0.0966
GO:0035909	biological_process	aorta morphogenesis	5	24	0.0207
GO:0018149	biological_process	peptide cross-linking	8	58	0.00811
GO:0007215	biological_process	glutamate receptor signaling pathway	5	26	0.0287
GO:0045912	biological_process	negative regulation of carbohydrate metabolic process	7	37	0.00334
GO:0045980	biological_process	negative regulation of nucleotide metabolic process	15	62	8.85e-09
GO:0051193	biological_process	regulation of cofactor metabolic process	8	47	0.00229
GO:0051195	biological_process	negative regulation of cofactor metabolic process	7	11	5.51e-07
GO:0051196	biological_process	regulation of coenzyme metabolic process	7	39	0.00457
GO:0051198	biological_process	negative regulation of coenzyme metabolic process	7	8	1.7e-08
GO:0062014	biological_process	negative regulation of small molecule metabolic process	15	114	3.64e-05
GO:1900371	biological_process	regulation of purine nucleotide biosynthetic process	14	134	0.000955
GO:1900372	biological_process	negative regulation of purine nucleotide biosynthetic process	14	47	1.91e-09
GO:1900542	biological_process	regulation of purine nucleotide metabolic process	15	162	0.00179
GO:1900543	biological_process	negative regulation of purine nucleotide metabolic process	15	60	5.4e-09
GO:1903578	biological_process	regulation of ATP metabolic process	7	30	0.00104
GO:1903579	biological_process	negative regulation of ATP metabolic process	7	12	1.24e-06
GO:2001169	biological_process	regulation of ATP biosynthetic process	7	28	0.000683
GO:2001170	biological_process	negative regulation of ATP biosynthetic process	7	10	2.18e-07
GO:0035426	biological_process	extracellular matrix-cell signaling	3	5	0.0127
GO:0060986	biological_process	endocrine hormone secretion	3	9	0.0663
GO:0061298	biological_process	retina vasculature development in camera-type eye	4	18	0.052
GO:0061299	biological_process	retina vasculature morphogenesis in camera-type eye	4	6	0.000857
GO:0031032	biological_process	actomyosin structure organization	14	115	0.000204
GO:0007601	biological_process	visual perception	15	207	0.0172
GO:0050953	biological_process	sensory perception of light stimulus	15	215	0.0237
GO:0002065	biological_process	columnar/cuboidal epithelial cell differentiation	11	98	0.00346
GO:0002066	biological_process	columnar/cuboidal epithelial cell development	7	56	0.032
GO:0002071	biological_process	glandular epithelial cell maturation	3	8	0.0477
GO:0030855	biological_process	epithelial cell differentiation	24	501	0.0932
GO:0048468	biological_process	cell development	88	1938	8.17e-06
GO:0048469	biological_process	cell maturation	12	166	0.0536
GO:0060429	biological_process	epithelium development	53	1203	0.00433
GO:0051240	biological_process	positive regulation of multicellular organismal process	66	1578	0.00282
GO:2000074	biological_process	regulation of type B pancreatic cell development	3	9	0.0663
GO:2000078	biological_process	positive regulation of type B pancreatic cell development	3	7	0.0347
GO:0030036	biological_process	actin cytoskeleton organization	28	621	0.0965
GO:0032501	biological_process	multicellular organismal process	243	7847	0.00526
GO:0005886	cellular_component	plasma membrane	206	6353	0.00204
GO:0031012	cellular_component	extracellular matrix	21	347	0.014
GO:0030018	cellular_component	Z disc	13	142	0.00557
GO:0044420	cellular_component	extracellular matrix component	8	80	0.0492
GO:0031674	cellular_component	I band	13	160	0.0148
GO:0044306	cellular_component	neuron projection terminus	11	102	0.00472
GO:0014069	cellular_component	postsynaptic density	15	180	0.00466
GO:0043204	cellular_component	perikaryon	8	61	0.0111
GO:0005912	cellular_component	adherens junction	19	354	0.0792
GO:0005913	cellular_component	cell-cell adherens junction	18	99	1.5e-08
GO:0043679	cellular_component	axon terminus	9	88	0.0244
GO:0032279	cellular_component	asymmetric synapse	17	184	0.000605
GO:0098984	cellular_component	neuron to neuron synapse	17	184	0.000605
GO:0008328	cellular_component	ionotropic glutamate receptor complex	18	48	2e-14
GO:0032281	cellular_component	AMPA glutamate receptor complex	15	21	2.02e-17
GO:0043235	cellular_component	receptor complex	28	286	2.59e-07
GO:0098802	cellular_component	plasma membrane receptor complex	23	236	7.19e-06
GO:0098878	cellular_component	neurotransmitter receptor complex	18	48	2e-14
GO:0042734	cellular_component	presynaptic membrane	12	71	3.93e-05
GO:0032983	cellular_component	kainate selective glutamate receptor complex	3	7	0.0347
GO:0099572	cellular_component	postsynaptic specialization	15	180	0.00466
GO:0098793	cellular_component	presynapse	28	319	2.5e-06
GO:0000137	cellular_component	Golgi cis cisterna	5	9	0.000218
GO:0044304	cellular_component	main axon	8	87	0.0792
GO:0043194	cellular_component	axon initial segment	4	14	0.0233
GO:0097458	cellular_component	neuron part	60	1498	0.0145
GO:0045202	cellular_component	synapse	64	916	5.9e-11
GO:0005911	cellular_component	cell-cell junction	43	499	7.66e-10
GO:0030054	cellular_component	cell junction	77	1154	2.18e-12
GO:0043034	cellular_component	costamere	6	25	0.00305
GO:0031430	cellular_component	M band	7	25	0.000344
GO:0033267	cellular_component	axon part	21	325	0.00649
GO:0044295	cellular_component	axonal growth cone	7	31	0.00129
GO:0030424	cellular_component	axon	32	521	0.000486
GO:0031672	cellular_component	A band	11	41	9.99e-07
GO:0031594	cellular_component	neuromuscular junction	9	90	0.0285
GO:0042641	cellular_component	actomyosin	8	67	0.0192
GO:0034702	cellular_component	ion channel complex	28	370	4.77e-05
GO:0034703	cellular_component	cation channel complex	27	296	2.07e-06
GO:0034705	cellular_component	potassium channel complex	10	113	0.035
GO:1902495	cellular_component	transmembrane transporter complex	28	401	0.000204
GO:1990351	cellular_component	transporter complex	28	407	0.000261
GO:0044456	cellular_component	synapse part	49	691	2.16e-08
GO:0030175	cellular_component	filopodium	12	101	0.00113
GO:0098858	cellular_component	actin-based cell projection	13	194	0.0655
GO:0045211	cellular_component	postsynaptic membrane	29	278	3.15e-08
GO:0097060	cellular_component	synaptic membrane	34	328	1.04e-09
GO:0098794	cellular_component	postsynapse	36	438	1.46e-07
GO:0042995	cellular_component	cell projection	67	1857	0.0716
GO:0098590	cellular_component	plasma membrane region	50	1127	0.00568
GO:0005887	cellular_component	integral component of plasma membrane	88	1510	5.24e-11
GO:0031226	cellular_component	intrinsic component of plasma membrane	88	1570	4.11e-10
GO:0009986	cellular_component	cell surface	34	693	0.0119
GO:0044459	cellular_component	plasma membrane part	126	3115	7.15e-06
GO:0071944	cellular_component	cell periphery	212	6577	0.00207
GO:0005509	molecular_function	calcium ion binding	114	1526	4.56e-23
GO:0043167	molecular_function	ion binding	386	13429	0.011
GO:0043169	molecular_function	cation binding	235	7899	0.0462
GO:0046872	molecular_function	metal ion binding	232	7782	0.0453
GO:0000166	molecular_function	nucleotide binding	201	6040	0.000639
GO:0005524	molecular_function	ATP binding	128	3688	0.00502
GO:0008144	molecular_function	drug binding	143	4083	0.00152
GO:0017076	molecular_function	purine nucleotide binding	151	4730	0.0347
GO:0030554	molecular_function	adenyl nucleotide binding	132	3744	0.00224
GO:0032553	molecular_function	ribonucleotide binding	151	4757	0.0397
GO:0032555	molecular_function	purine ribonucleotide binding	151	4713	0.0307
GO:0032559	molecular_function	adenyl ribonucleotide binding	132	3735	0.00206
GO:0035639	molecular_function	purine ribonucleoside triphosphate binding	145	4659	0.0965
GO:0036094	molecular_function	small molecule binding	211	6637	0.00429
GO:0097367	molecular_function	carbohydrate derivative binding	174	5119	0.000914
GO:1901265	molecular_function	nucleoside phosphate binding	201	6041	0.000641
GO:0003824	molecular_function	catalytic activity	419	14292	0.000988
GO:0071837	molecular_function	HMG box domain binding	6	37	0.0211
GO:0004888	molecular_function	transmembrane signaling receptor activity	106	1805	8.7e-14
GO:0038023	molecular_function	signaling receptor activity	112	2012	4.6e-13
GO:0060089	molecular_function	molecular transducer activity	113	2028	3.24e-13
GO:0017147	molecular_function	Wnt-protein binding	11	40	7.59e-07
GO:0030165	molecular_function	PDZ domain binding	11	95	0.00278
GO:0004857	molecular_function	enzyme inhibitor activity	28	540	0.0172
GO:0004866	molecular_function	endopeptidase inhibitor activity	23	306	0.000473
GO:0030414	molecular_function	peptidase inhibitor activity	25	318	9.74e-05
GO:0061134	molecular_function	peptidase regulator activity	25	360	0.00068
GO:0061135	molecular_function	endopeptidase regulator activity	23	310	0.000574
GO:0004867	molecular_function	serine-type endopeptidase inhibitor activity	20	213	8.73e-05
GO:0042813	molecular_function	Wnt-activated receptor activity	9	27	2.93e-06
GO:0005215	molecular_function	transporter activity	101	2688	0.00211
GO:0004672	molecular_function	protein kinase activity	91	1666	6.77e-10
GO:0004713	molecular_function	protein tyrosine kinase activity	42	330	2.29e-15
GO:0004714	molecular_function	transmembrane receptor protein tyrosine kinase activity	22	132	7.11e-10
GO:0003755	molecular_function	peptidyl-prolyl cis-trans isomerase activity	10	96	0.0117
GO:0016853	molecular_function	isomerase activity	29	416	0.00014
GO:0016859	molecular_function	cis-trans isomerase activity	10	98	0.0133
GO:0016874	molecular_function	ligase activity	53	619	2.93e-12
GO:0003989	molecular_function	acetyl-CoA carboxylase activity	4	15	0.0299
GO:0016421	molecular_function	CoA carboxylase activity	7	19	5.12e-05
GO:0016885	molecular_function	ligase activity, forming carbon-carbon bonds	7	23	0.000198
GO:0005041	molecular_function	low-density lipoprotein particle receptor activity	5	24	0.0207
GO:0030228	molecular_function	lipoprotein particle receptor activity	5	28	0.0384
GO:0038024	molecular_function	cargo receptor activity	21	166	3.47e-07
GO:0051536	molecular_function	iron-sulfur cluster binding	14	133	0.000884
GO:0051540	molecular_function	metal cluster binding	14	133	0.000884
GO:0005044	molecular_function	scavenger receptor activity	20	127	1.83e-08
GO:0030169	molecular_function	low-density lipoprotein particle binding	4	22	0.0992
GO:0004601	molecular_function	peroxidase activity	7	71	0.0966
GO:0004602	molecular_function	glutathione peroxidase activity	6	32	0.0105
GO:0016879	molecular_function	ligase activity, forming carbon-nitrogen bonds	16	249	0.0351
GO:0070064	molecular_function	proline-rich region binding	4	21	0.0891
GO:0003978	molecular_function	UDP-glucose 4-epimerase activity	6	6	8.34e-08
GO:0016854	molecular_function	racemase and epimerase activity	8	39	0.000689
GO:0016857	molecular_function	racemase and epimerase activity, acting on carbohydrates and derivatives	8	27	4.77e-05
GO:0016301	molecular_function	kinase activity	99	2221	2.83e-06
GO:0016772	molecular_function	transferase activity, transferring phosphorus-containing groups	101	2681	0.00202
GO:0016773	molecular_function	phosphotransferase activity, alcohol group as acceptor	95	2034	6.75e-07
GO:0019199	molecular_function	transmembrane receptor protein kinase activity	23	170	1.66e-08
GO:0140096	molecular_function	catalytic activity, acting on a protein	168	4624	3.91e-05
GO:0005216	molecular_function	ion channel activity	79	811	2.15e-22
GO:0005227	molecular_function	calcium activated cation channel activity	6	53	0.0992
GO:0005261	molecular_function	cation channel activity	49	512	4.53e-13
GO:0005267	molecular_function	potassium channel activity	18	215	0.00112
GO:0008324	molecular_function	cation transmembrane transporter activity	54	1262	0.00687
GO:0015075	molecular_function	ion transmembrane transporter activity	84	1798	5.1e-06
GO:0015079	molecular_function	potassium ion transmembrane transporter activity	18	251	0.00594
GO:0015267	molecular_function	channel activity	79	855	5.75e-21
GO:0015269	molecular_function	calcium-activated potassium channel activity	6	47	0.0599
GO:0015318	molecular_function	inorganic molecular entity transmembrane transporter activity	80	1705	9.13e-06
GO:0022803	molecular_function	passive transmembrane transporter activity	79	855	5.75e-21
GO:0022836	molecular_function	gated channel activity	58	563	3.35e-17
GO:0022838	molecular_function	substrate-specific channel activity	79	822	5.03e-22
GO:0022839	molecular_function	ion gated channel activity	58	552	1.33e-17
GO:0022857	molecular_function	transmembrane transporter activity	87	2106	0.000355
GO:0022890	molecular_function	inorganic cation transmembrane transporter activity	49	1142	0.0125
GO:0046873	molecular_function	metal ion transmembrane transporter activity	39	808	0.00621
GO:0005244	molecular_function	voltage-gated ion channel activity	22	326	0.00282
GO:0022832	molecular_function	voltage-gated channel activity	22	326	0.00282
GO:0030374	molecular_function	ligand-dependent nuclear receptor transcription coactivator activity	7	46	0.0113
GO:0005262	molecular_function	calcium channel activity	20	206	5.31e-05
GO:0015085	molecular_function	calcium ion transmembrane transporter activity	20	249	0.000717
GO:0022843	molecular_function	voltage-gated cation channel activity	21	256	0.000345
GO:0004952	molecular_function	dopamine neurotransmitter receptor activity	3	8	0.0477
GO:0030594	molecular_function	neurotransmitter receptor activity	29	123	1.33e-17
GO:0016491	molecular_function	oxidoreductase activity	72	1916	0.0211
GO:0016247	molecular_function	channel regulator activity	15	119	6.06e-05
GO:0099106	molecular_function	ion channel regulator activity	15	98	5.1e-06
GO:0003810	molecular_function	protein-glutamine gamma-glutamyltransferase activity	6	19	0.000753
GO:0004970	molecular_function	ionotropic glutamate receptor activity	25	48	6.48e-25
GO:0005230	molecular_function	extracellular ligand-gated ion channel activity	26	141	6.37e-13
GO:0008066	molecular_function	glutamate receptor activity	36	61	2.58e-39
GO:0015276	molecular_function	ligand-gated ion channel activity	31	235	1.77e-11
GO:0022824	molecular_function	transmitter-gated ion channel activity	26	54	8.08e-25
GO:0022834	molecular_function	ligand-gated channel activity	31	235	1.77e-11
GO:0022835	molecular_function	transmitter-gated channel activity	26	54	8.08e-25
GO:0005231	molecular_function	excitatory extracellular ligand-gated ion channel activity	25	64	5.03e-21
GO:0005234	molecular_function	extracellularly glutamate-gated ion channel activity	25	49	1.22e-24
GO:0099094	molecular_function	ligand-gated cation channel activity	9	110	0.0907
GO:0016849	molecular_function	phosphorus-oxygen lyase activity	9	54	0.000988
GO:0004016	molecular_function	adenylate cyclase activity	6	23	0.00207
GO:0009975	molecular_function	cyclase activity	6	43	0.0395
GO:0004500	molecular_function	dopamine beta-monooxygenase activity	6	5	0
GO:0016715	molecular_function	oxidoreductase activity, acting on paired donors, with incorporation or reduction of molecular oxygen, reduced ascorbate as one donor, and incorporation of one atom of oxygen	6	18	0.000565
GO:0005507	molecular_function	copper ion binding	17	112	7.66e-07
GO:0030983	molecular_function	mismatched DNA binding	13	80	2e-05
GO:0016755	molecular_function	transferase activity, transferring amino-acyl groups	7	28	0.000683
GO:0030507	molecular_function	spectrin binding	4	12	0.0133
GO:0008061	molecular_function	chitin binding	4	7	0.00175
GO:0043208	molecular_function	glycosphingolipid binding	4	10	0.00673
GO:0046625	molecular_function	sphingolipid binding	4	14	0.0233
GO:0019203	molecular_function	carbohydrate phosphatase activity	6	27	0.00457
GO:0050308	molecular_function	sugar-phosphatase activity	6	27	0.00457
GO:0051537	molecular_function	2 iron, 2 sulfur cluster binding	5	30	0.0477
GO:0004991	molecular_function	parathyroid hormone receptor activity	4	5	0.000345
GO:0001640	molecular_function	adenylate cyclase inhibiting G-protein coupled glutamate receptor activity	11	11	1.18e-15
GO:0098988	molecular_function	G-protein coupled glutamate receptor activity	11	11	1.18e-15
GO:0015277	molecular_function	kainate selective glutamate receptor activity	4	8	0.00285
GO:0005246	molecular_function	calcium channel regulator activity	10	38	5.56e-06
GO:0004568	molecular_function	chitinase activity	6	14	0.000123
GO:0001875	molecular_function	lipopolysaccharide receptor activity	4	5	0.000345
GO:0008329	molecular_function	signaling pattern recognition receptor activity	5	24	0.0207
GO:0004659	molecular_function	prenyltransferase activity	6	41	0.0344
GO:0008318	molecular_function	protein prenyltransferase activity	6	21	0.00132
GO:0015252	molecular_function	proton channel activity	6	7	5.15e-07
GO:0038187	molecular_function	pattern recognition receptor activity	5	24	0.0207
GO:0000293	molecular_function	ferric-chelate reductase activity	3	5	0.0127
GO:0016723	molecular_function	oxidoreductase activity, oxidizing metal ions, NAD or NADP as acceptor	3	6	0.0222
GO:0016638	molecular_function	oxidoreductase activity, acting on the CH-NH2 group of donors	10	40	9.23e-06
GO:0005221	molecular_function	intracellular cyclic nucleotide activated cation channel activity	3	7	0.0347
GO:0043855	molecular_function	cyclic nucleotide-gated ion channel activity	4	8	0.00285
GO:0051117	molecular_function	ATPase binding	5	28	0.0384
GO:0005003	molecular_function	ephrin receptor activity	6	33	0.0123
GO:0005004	molecular_function	GPI-linked ephrin receptor activity	5	9	0.000218
GO:0005005	molecular_function	transmembrane-ephrin receptor activity	5	13	0.00147
GO:0004835	molecular_function	tubulin-tyrosine ligase activity	13	38	1.53e-09
GO:0016881	molecular_function	acid-amino acid ligase activity	13	143	0.00594
GO:0016641	molecular_function	oxidoreductase activity, acting on the CH-NH2 group of donors, oxygen as acceptor	10	34	1.89e-06
GO:0042809	molecular_function	vitamin D receptor binding	4	17	0.0429
GO:0005112	molecular_function	Notch binding	4	14	0.0233
GO:0005007	molecular_function	fibroblast growth factor-activated receptor activity	11	19	6.01e-11
GO:0001641	molecular_function	group II metabotropic glutamate receptor activity	5	5	2.66e-06
GO:0016278	molecular_function	lysine N-methyltransferase activity	9	93	0.0347
GO:0016279	molecular_function	protein-lysine N-methyltransferase activity	9	93	0.0347
GO:0018024	molecular_function	histone-lysine N-methyltransferase activity	9	88	0.0244
GO:0042054	molecular_function	histone methyltransferase activity	9	110	0.0907
GO:0015026	molecular_function	coreceptor activity	5	33	0.0703
GO:0008179	molecular_function	adenylate cyclase binding	3	10	0.0891
24 h vs 48 h up-regulated
GO ID	Ontology	Term	Number of genes in the list (q)	Number of genes in the genome (m)	p-value
GO:0051704	biological_process	multi-organism process	33	2748	0.00416
GO:0006807	biological_process	nitrogen compound metabolic process	108	11928	4.38e-06
GO:0008152	biological_process	metabolic process	122	14485	1.61e-05
GO:0009987	biological_process	cellular process	152	21785	0.01
GO:0043170	biological_process	macromolecule metabolic process	104	10330	3.71e-08
GO:0045471	biological_process	response to ethanol	8	164	0.00077
GO:0046677	biological_process	response to antibiotic	9	321	0.0102
GO:0003334	biological_process	keratinocyte development	2	7	0.0518
GO:0035264	biological_process	multicellular organism growth	5	100	0.0245
GO:0040007	biological_process	growth	11	535	0.023
GO:0048589	biological_process	developmental growth	11	420	0.00398
GO:0043497	biological_process	regulation of protein heterodimerization activity	2	10	0.0922
GO:0051054	biological_process	positive regulation of DNA metabolic process	5	147	0.0977
GO:0030031	biological_process	cell projection assembly	8	220	0.00481
GO:0046847	biological_process	filopodium assembly	8	46	9.73e-08
GO:0120031	biological_process	plasma membrane bounded cell projection assembly	8	206	0.0033
GO:0048664	biological_process	neuron fate determination	2	8	0.0653
GO:0051835	biological_process	positive regulation of synapse structural plasticity	2	6	0.0391
GO:0003015	biological_process	heart process	4	83	0.0868
GO:0060047	biological_process	heart contraction	4	82	0.0835
GO:0030111	biological_process	regulation of Wnt signaling pathway	7	255	0.0513
GO:0030177	biological_process	positive regulation of Wnt signaling pathway	6	92	0.00215
GO:0060828	biological_process	regulation of canonical Wnt signaling pathway	6	175	0.0406
GO:0090263	biological_process	positive regulation of canonical Wnt signaling pathway	6	60	0.000222
GO:0016926	biological_process	protein desumoylation	2	6	0.0391
GO:0035561	biological_process	regulation of chromatin binding	2	7	0.0518
GO:0033148	biological_process	positive regulation of intracellular estrogen receptor signaling pathway	2	8	0.0653
GO:2001014	biological_process	regulation of skeletal muscle cell differentiation	2	9	0.0787
GO:0007289	biological_process	spermatid nucleus differentiation	3	18	0.014
GO:0007290	biological_process	spermatid nucleus elongation	3	5	0.000325
GO:0006479	biological_process	protein methylation	5	130	0.0653
GO:0008213	biological_process	protein alkylation	5	130	0.0653
GO:0018027	biological_process	peptidyl-lysine dimethylation	3	9	0.00219
GO:0051567	biological_process	histone H3-K9 methylation	3	11	0.00387
GO:0061647	biological_process	histone H3-K9 modification	3	11	0.00387
GO:0031057	biological_process	negative regulation of histone modification	3	34	0.0688
GO:0031061	biological_process	negative regulation of histone methylation	3	20	0.0185
GO:0051570	biological_process	regulation of histone H3-K9 methylation	3	17	0.012
GO:0051573	biological_process	negative regulation of histone H3-K9 methylation	3	15	0.00868
GO:0001649	biological_process	osteoblast differentiation	5	134	0.0727
GO:0030282	biological_process	bone mineralization	7	46	2.56e-06
GO:0031214	biological_process	biomineral tissue development	7	80	8.05e-05
GO:0035115	biological_process	embryonic forelimb morphogenesis	5	54	0.00211
GO:0035136	biological_process	forelimb morphogenesis	5	65	0.00435
GO:0035116	biological_process	embryonic hindlimb morphogenesis	5	60	0.00323
GO:0035137	biological_process	hindlimb morphogenesis	5	72	0.00668
GO:0035265	biological_process	organ growth	5	107	0.0316
GO:0060437	biological_process	lung growth	5	8	1.48e-07
GO:0060425	biological_process	lung morphogenesis	5	68	0.0052
GO:0060441	biological_process	epithelial tube branching involved in lung morphogenesis	5	48	0.00125
GO:0060438	biological_process	trachea development	5	30	0.000142
GO:0060439	biological_process	trachea morphogenesis	5	21	2.67e-05
GO:0060534	biological_process	trachea cartilage development	5	13	2.43e-06
GO:0060535	biological_process	trachea cartilage morphogenesis	5	10	5.95e-07
GO:0060536	biological_process	cartilage morphogenesis	5	20	2.11e-05
GO:0019751	biological_process	polyol metabolic process	6	138	0.0141
GO:0032957	biological_process	inositol trisphosphate metabolic process	6	15	7.65e-08
GO:0043647	biological_process	inositol phosphate metabolic process	6	66	0.000365
GO:0035562	biological_process	negative regulation of chromatin binding	2	6	0.0391
GO:0030049	biological_process	muscle filament sliding	3	39	0.0922
GO:0033275	biological_process	actin-myosin filament sliding	3	39	0.0922
GO:0043462	biological_process	regulation of ATPase activity	3	28	0.0423
GO:0001993	biological_process	regulation of systemic arterial blood pressure by norepinephrine-epinephrine	2	9	0.0787
GO:0001996	biological_process	positive regulation of heart rate by epinephrine-norepinephrine	2	5	0.0283
GO:0003062	biological_process	regulation of heart rate by chemical signal	2	8	0.0653
GO:0003321	biological_process	positive regulation of blood pressure by epinephrine-norepinephrine	2	7	0.0518
GO:0016999	biological_process	antibiotic metabolic process	6	163	0.0299
GO:0097305	biological_process	response to alcohol	8	214	0.00416
GO:0051291	biological_process	protein heterooligomerization	8	146	0.000349
GO:0002756	biological_process	MyD88-independent toll-like receptor signaling pathway	4	82	0.0835
GO:0030162	biological_process	regulation of proteolysis	14	530	0.000387
GO:0032268	biological_process	regulation of cellular protein metabolic process	26	2104	0.0151
GO:0032270	biological_process	positive regulation of cellular protein metabolic process	17	1206	0.0419
GO:0045862	biological_process	positive regulation of proteolysis	8	262	0.0133
GO:0051246	biological_process	regulation of protein metabolic process	29	2317	0.00588
GO:0051247	biological_process	positive regulation of protein metabolic process	19	1312	0.0172
GO:0065009	biological_process	regulation of molecular function	26	2143	0.0189
GO:0034138	biological_process	toll-like receptor 3 signaling pathway	4	81	0.0807
GO:0035666	biological_process	TRIF-dependent toll-like receptor signaling pathway	4	76	0.0681
GO:0097202	biological_process	activation of cysteine-type endopeptidase activity	2	9	0.0787
GO:0009566	biological_process	fertilization	5	145	0.0936
GO:0060467	biological_process	negative regulation of fertilization	2	10	0.0922
GO:0060468	biological_process	prevention of polyspermy	2	8	0.0653
GO:0044237	biological_process	cellular metabolic process	100	12197	0.00149
GO:0010035	biological_process	response to inorganic substance	10	472	0.0324
GO:0007507	biological_process	heart development	16	652	0.000208
GO:0048513	biological_process	animal organ development	35	3619	0.0787
GO:0009266	biological_process	response to temperature stimulus	8	173	0.00111
GO:0009409	biological_process	response to cold	8	58	5.95e-07
GO:0006261	biological_process	DNA-dependent DNA replication	6	117	0.00666
GO:0006268	biological_process	DNA unwinding involved in DNA replication	3	14	0.00732
GO:0006022	biological_process	aminoglycan metabolic process	6	206	0.0801
GO:0030203	biological_process	glycosaminoglycan metabolic process	6	190	0.0593
GO:0009636	biological_process	response to toxic substance	10	452	0.0245
GO:0030212	biological_process	hyaluronan metabolic process	6	33	8.79e-06
GO:1903510	biological_process	mucopolysaccharide metabolic process	6	136	0.0132
GO:0070646	biological_process	protein modification by small protein removal	5	78	0.00917
GO:0006396	biological_process	RNA processing	13	874	0.0949
GO:0032508	biological_process	DNA duplex unwinding	3	38	0.0879
GO:0006270	biological_process	DNA replication initiation	6	36	1.41e-05
GO:0044417	biological_process	translocation of molecules into host	2	8	0.0653
GO:0046784	biological_process	viral mRNA export from host cell nucleus	2	8	0.0653
GO:0051836	biological_process	translocation of molecules into other organism involved in symbiotic interaction	2	8	0.0653
GO:0006399	biological_process	tRNA metabolic process	7	295	0.0964
GO:0008033	biological_process	tRNA processing	7	121	0.000991
GO:0034470	biological_process	ncRNA processing	7	285	0.0835
GO:0002520	biological_process	immune system development	13	741	0.0285
GO:0002521	biological_process	leukocyte differentiation	12	357	0.000203
GO:0002573	biological_process	myeloid leukocyte differentiation	10	117	5.95e-07
GO:0030097	biological_process	hemopoiesis	13	637	0.00834
GO:0030099	biological_process	myeloid cell differentiation	12	261	1.05e-05
GO:0030225	biological_process	macrophage differentiation	9	19	5.64e-13
GO:0048534	biological_process	hematopoietic or lymphoid organ development	13	691	0.0164
GO:0010038	biological_process	response to metal ion	10	336	0.00323
GO:0032025	biological_process	response to cobalt ion	8	7	0
GO:0009725	biological_process	response to hormone	16	1017	0.0215
GO:0014070	biological_process	response to organic cyclic compound	15	882	0.0159
GO:0032355	biological_process	response to estradiol	9	132	1.82e-05
GO:0044238	biological_process	primary metabolic process	105	13197	0.00274
GO:0044260	biological_process	cellular macromolecule metabolic process	64	7992	0.0957
GO:0071704	biological_process	organic substance metabolic process	120	13859	4.91e-06
GO:0001525	biological_process	angiogenesis	11	390	0.00222
GO:0001568	biological_process	blood vessel development	12	635	0.0258
GO:0001944	biological_process	vasculature development	12	672	0.0389
GO:0035239	biological_process	tube morphogenesis	18	947	0.0013
GO:0035295	biological_process	tube development	18	1223	0.0201
GO:0048514	biological_process	blood vessel morphogenesis	12	528	0.00615
GO:0072358	biological_process	cardiovascular system development	14	677	0.00435
GO:0072359	biological_process	circulatory system development	18	1111	0.0076
GO:0001838	biological_process	embryonic epithelial tube formation	8	191	0.00212
GO:0001841	biological_process	neural tube formation	8	162	0.000709
GO:0002009	biological_process	morphogenesis of an epithelium	16	648	0.0002
GO:0009888	biological_process	tissue development	23	1943	0.0518
GO:0016331	biological_process	morphogenesis of embryonic epithelium	8	223	0.00519
GO:0021915	biological_process	neural tube development	8	240	0.00805
GO:0035148	biological_process	tube formation	8	223	0.00519
GO:0048598	biological_process	embryonic morphogenesis	13	831	0.0685
GO:0048729	biological_process	tissue morphogenesis	18	783	0.000122
GO:0060429	biological_process	epithelium development	17	1203	0.0411
GO:0060562	biological_process	epithelial tube morphogenesis	14	498	0.000208
GO:0072175	biological_process	epithelial tube formation	8	205	0.00323
GO:0019538	biological_process	protein metabolic process	65	5805	7.59e-06
GO:0044267	biological_process	cellular protein metabolic process	43	4211	0.00953
GO:0070647	biological_process	protein modification by small protein conjugation or removal	11	635	0.0735
GO:1901564	biological_process	organonitrogen compound metabolic process	75	7528	4.53e-05
GO:0008219	biological_process	cell death	18	1296	0.0358
GO:0012501	biological_process	programmed cell death	18	1115	0.0078
GO:0006508	biological_process	proteolysis	48	1972	1.35e-14
GO:0006511	biological_process	ubiquitin-dependent protein catabolic process	22	577	2.09e-09
GO:0009056	biological_process	catabolic process	30	2230	0.00147
GO:0009057	biological_process	macromolecule catabolic process	25	1108	1.82e-06
GO:0019941	biological_process	modification-dependent protein catabolic process	22	588	2.78e-09
GO:0030163	biological_process	protein catabolic process	24	722	3.08e-09
GO:0043632	biological_process	modification-dependent macromolecule catabolic process	22	591	2.94e-09
GO:0044248	biological_process	cellular catabolic process	30	1919	9.75e-05
GO:0044257	biological_process	cellular protein catabolic process	24	650	4.39e-10
GO:0044265	biological_process	cellular macromolecule catabolic process	25	934	7.73e-08
GO:0051603	biological_process	proteolysis involved in cellular protein catabolic process	24	632	2.54e-10
GO:1901565	biological_process	organonitrogen compound catabolic process	25	1126	2.4e-06
GO:0048852	biological_process	diencephalon morphogenesis	2	7	0.0518
GO:0033211	biological_process	adiponectin-activated signaling pathway	2	5	0.0283
GO:0045762	biological_process	positive regulation of adenylate cyclase activity	2	8	0.0653
GO:0070265	biological_process	necrotic cell death	5	11	9.95e-07
GO:0070266	biological_process	necroptotic process	5	6	1.9e-08
GO:0097300	biological_process	programmed necrotic cell death	5	6	1.9e-08
GO:1901575	biological_process	organic substance catabolic process	26	1942	0.0051
GO:0010941	biological_process	regulation of cell death	28	1708	9.71e-05
GO:0042981	biological_process	regulation of apoptotic process	28	1613	3.63e-05
GO:0043067	biological_process	regulation of programmed cell death	28	1632	4.25e-05
GO:0002237	biological_process	response to molecule of bacterial origin	15	371	1.49e-06
GO:0009607	biological_process	response to biotic stimulus	19	838	7.63e-05
GO:0009617	biological_process	response to bacterium	17	530	3.61e-06
GO:0010033	biological_process	response to organic substance	30	2917	0.0727
GO:0032496	biological_process	response to lipopolysaccharide	15	350	7.21e-07
GO:0033993	biological_process	response to lipid	21	886	1.11e-05
GO:0043207	biological_process	response to external biotic stimulus	19	802	4.23e-05
GO:0051707	biological_process	response to other organism	19	802	4.23e-05
GO:0071216	biological_process	cellular response to biotic stimulus	6	177	0.0423
GO:0071219	biological_process	cellular response to molecule of bacterial origin	6	166	0.0324
GO:0071222	biological_process	cellular response to lipopolysaccharide	6	160	0.028
GO:1901700	biological_process	response to oxygen-containing compound	26	1536	0.000136
GO:0009967	biological_process	positive regulation of signal transduction	17	1192	0.0381
GO:0010647	biological_process	positive regulation of cell communication	17	1319	0.0917
GO:0023056	biological_process	positive regulation of signaling	17	1326	0.0947
GO:0030684	cellular_component	preribosome	8	24	5.37e-10
GO:0030686	cellular_component	90S preribosome	8	11	2.07e-13
GO:0030687	cellular_component	preribosome, large subunit precursor	8	6	0
GO:0030689	cellular_component	Noc complex	8	5	0
GO:0031264	cellular_component	death-inducing signaling complex	8	9	1.35e-14
GO:0000808	cellular_component	origin recognition complex	3	19	0.0162
GO:0000346	cellular_component	transcription export complex	2	8	0.0653
GO:0070032	cellular_component	synaptobrevin 2-SNAP-25-syntaxin-1a-complexin I complex	2	5	0.0283
GO:0000347	cellular_component	THO complex	2	5	0.0283
GO:0009898	cellular_component	cytoplasmic side of plasma membrane	5	144	0.0922
GO:0035631	cellular_component	CD40 receptor complex	5	23	4.21e-05
GO:0000445	cellular_component	THO complex part of transcription export complex	2	5	0.0283
GO:0015629	cellular_component	actin cytoskeleton	20	741	3.3e-06
GO:0042555	cellular_component	MCM complex	6	23	1.11e-06
GO:0005664	cellular_component	nuclear origin of replication recognition complex	3	17	0.012
GO:0005861	cellular_component	troponin complex	8	34	9.48e-09
GO:0005865	cellular_component	striated muscle thin filament	9	45	2.78e-09
GO:0030016	cellular_component	myofibril	11	281	0.000136
GO:0030017	cellular_component	sarcomere	9	248	0.00197
GO:0036379	cellular_component	myofilament	9	49	5.62e-09
GO:0043292	cellular_component	contractile fiber	11	298	0.000222
GO:0044449	cellular_component	contractile fiber part	10	274	0.000682
GO:0031265	cellular_component	CD95 death-inducing signaling complex	8	7	0
GO:0098797	cellular_component	plasma membrane protein complex	14	956	0.0787
GO:0044297	cellular_component	cell body	14	497	0.000206
GO:0045121	cellular_component	membrane raft	8	308	0.0329
GO:0098589	cellular_component	membrane region	8	313	0.036
GO:0098857	cellular_component	membrane microdomain	8	308	0.0329
GO:0004386	molecular_function	helicase activity	15	378	1.83e-06
GO:0016787	molecular_function	hydrolase activity	60	5848	0.000356
GO:0016817	molecular_function	hydrolase activity, acting on acid anhydrides	23	1878	0.0349
GO:0017111	molecular_function	nucleoside-triphosphatase activity	21	1775	0.0787
GO:0000166	molecular_function	nucleotide binding	66	6040	1.36e-05
GO:0003824	molecular_function	catalytic activity	114	14292	0.000819
GO:0140096	molecular_function	catalytic activity, acting on a protein	57	4624	2.99e-06
GO:0005488	molecular_function	binding	168	25371	0.0419
GO:0043167	molecular_function	ion binding	111	13429	0.000226
GO:0005524	molecular_function	ATP binding	46	3688	5.39e-05
GO:0008144	molecular_function	drug binding	47	4083	0.000303
GO:0017076	molecular_function	purine nucleotide binding	49	4730	0.0025
GO:0030554	molecular_function	adenyl nucleotide binding	46	3744	7.97e-05
GO:0032553	molecular_function	ribonucleotide binding	49	4757	0.00286
GO:0032555	molecular_function	purine ribonucleotide binding	49	4713	0.00229
GO:0032559	molecular_function	adenyl ribonucleotide binding	46	3735	7.62e-05
GO:0035639	molecular_function	purine ribonucleoside triphosphate binding	49	4659	0.0018
GO:0036094	molecular_function	small molecule binding	69	6637	3.75e-05
GO:0043168	molecular_function	anion binding	72	6632	3.86e-06
GO:0097367	molecular_function	carbohydrate derivative binding	55	5119	0.00028
GO:1901265	molecular_function	nucleoside phosphate binding	66	6041	1.36e-05
GO:0004175	molecular_function	endopeptidase activity	24	966	6.54e-07
GO:0004197	molecular_function	cysteine-type endopeptidase activity	18	192	9.12e-14
GO:0008233	molecular_function	peptidase activity	33	1554	3.62e-08
GO:0008234	molecular_function	cysteine-type peptidase activity	27	372	1.31e-18
GO:0070011	molecular_function	peptidase activity, acting on L-amino acid peptides	33	1481	1.18e-08
GO:0005126	molecular_function	cytokine receptor binding	9	285	0.00479
GO:0005164	molecular_function	tumor necrosis factor receptor binding	8	36	1.46e-08
GO:0032813	molecular_function	tumor necrosis factor receptor superfamily binding	8	50	1.86e-07
GO:0004857	molecular_function	enzyme inhibitor activity	10	540	0.0751
GO:0004866	molecular_function	endopeptidase inhibitor activity	9	306	0.00762
GO:0004867	molecular_function	serine-type endopeptidase inhibitor activity	6	213	0.0917
GO:0030414	molecular_function	peptidase inhibitor activity	9	318	0.00967
GO:0004672	molecular_function	protein kinase activity	22	1666	0.0189
GO:0016301	molecular_function	kinase activity	28	2221	0.0069
GO:0016772	molecular_function	transferase activity, transferring phosphorus-containing groups	28	2681	0.0818
GO:0016773	molecular_function	phosphotransferase activity, alcohol group as acceptor	28	2034	0.00192
GO:0042393	molecular_function	histone binding	5	128	0.0636
GO:0048037	molecular_function	cofactor binding	16	1176	0.0779
GO:0050662	molecular_function	coenzyme binding	13	704	0.0189
GO:0050660	molecular_function	flavin adenine dinucleotide binding	13	224	2.63e-07
GO:0019783	molecular_function	ubiquitin-like protein-specific protease activity	4	61	0.0342
GO:0061134	molecular_function	peptidase regulator activity	9	360	0.0208
GO:0008026	molecular_function	ATP-dependent helicase activity	7	273	0.0697
GO:0070035	molecular_function	purine NTP-dependent helicase activity	7	273	0.0697
GO:0061135	molecular_function	endopeptidase regulator activity	9	310	0.00821
GO:0004601	molecular_function	peroxidase activity	6	71	0.000551
GO:0004602	molecular_function	glutathione peroxidase activity	4	32	0.00416
GO:0016209	molecular_function	antioxidant activity	6	143	0.0166
GO:0016684	molecular_function	oxidoreductase activity, acting on peroxide as acceptor	6	73	0.000643
GO:0030674	molecular_function	protein binding, bridging	7	176	0.00776
GO:0003779	molecular_function	actin binding	12	760	0.0905
GO:0055106	molecular_function	ubiquitin-protein transferase regulator activity	2	9	0.0787
GO:0047325	molecular_function	inositol tetrakisphosphate 1-kinase activity	6	6	3.28e-11
GO:0051765	molecular_function	inositol tetrakisphosphate kinase activity	6	7	2.16e-10
GO:0051766	molecular_function	inositol trisphosphate kinase activity	6	30	4.94e-06
GO:0052725	molecular_function	inositol-1,3,4-trisphosphate 6-kinase activity	6	6	3.28e-11
GO:0052726	molecular_function	inositol-1,3,4-trisphosphate 5-kinase activity	6	6	3.28e-11
GO:0008093	molecular_function	cytoskeletal adaptor activity	6	39	2.2e-05
GO:0008191	molecular_function	metalloendopeptidase inhibitor activity	3	21	0.0208
GO:0017124	molecular_function	SH3 domain binding	6	165	0.0316
GO:0060090	molecular_function	molecular adaptor activity	7	195	0.0132
GO:0003678	molecular_function	DNA helicase activity	6	98	0.00292
GO:0003688	molecular_function	DNA replication origin binding	3	10	0.00296
48 h vs 1 w up-regulated
GO ID	Ontology	Term	Number of genes in the list (q)	Number of genes in the genome (m)	p-value
GO:0001523	biological_process	retinoid metabolic process	10	91	0.0371
GO:0008152	biological_process	metabolic process	572	14485	3.28e-10
GO:0016101	biological_process	diterpenoid metabolic process	10	99	0.0616
GO:0044237	biological_process	cellular metabolic process	428	12197	0.0706
GO:0044238	biological_process	primary metabolic process	493	13197	6.16e-05
GO:0071704	biological_process	organic substance metabolic process	561	13859	6.55e-12
GO:0006082	biological_process	organic acid metabolic process	105	1590	1.36e-10
GO:0019752	biological_process	carboxylic acid metabolic process	104	1467	2.44e-12
GO:0043436	biological_process	oxoacid metabolic process	105	1574	7.62e-11
GO:0007602	biological_process	phototransduction	10	89	0.0318
GO:0007603	biological_process	phototransduction, visible light	10	61	0.00197
GO:0009314	biological_process	response to radiation	29	485	0.0445
GO:0009416	biological_process	response to light stimulus	28	347	0.000636
GO:0009583	biological_process	detection of light stimulus	10	102	0.0748
GO:0009584	biological_process	detection of visible light	10	73	0.00775
GO:0050793	biological_process	regulation of developmental process	106	2444	0.0236
GO:0051239	biological_process	regulation of multicellular organismal process	115	2813	0.0847
GO:2000026	biological_process	regulation of multicellular organismal development	90	1854	0.00227
GO:0042221	biological_process	response to chemical	162	4170	0.0875
GO:0006457	biological_process	protein folding	26	394	0.0219
GO:0006810	biological_process	transport	218	5206	0.000292
GO:0006886	biological_process	intracellular protein transport	70	1109	4.55e-06
GO:0008104	biological_process	protein localization	140	2311	1.19e-11
GO:0015031	biological_process	protein transport	108	1819	2.96e-08
GO:0015833	biological_process	peptide transport	108	1851	7.55e-08
GO:0033036	biological_process	macromolecule localization	166	2635	1.3e-15
GO:0034613	biological_process	cellular protein localization	102	1516	1.01e-10
GO:0042886	biological_process	amide transport	108	1878	1.66e-07
GO:0045184	biological_process	establishment of protein localization	112	1850	4.45e-09
GO:0046907	biological_process	intracellular transport	102	1635	6.97e-09
GO:0051179	biological_process	localization	270	6443	1.57e-05
GO:0051234	biological_process	establishment of localization	221	5287	0.000278
GO:0051641	biological_process	cellular localization	139	2309	2.32e-11
GO:0006508	biological_process	proteolysis	174	1972	7.93e-33
GO:0006511	biological_process	ubiquitin-dependent protein catabolic process	74	577	4.61e-22
GO:0006807	biological_process	nitrogen compound metabolic process	459	11928	6.92e-06
GO:0001501	biological_process	skeletal system development	34	624	0.0715
GO:0007275	biological_process	multicellular organism development	230	6088	0.0468
GO:0007399	biological_process	nervous system development	131	2814	0.000309
GO:0007417	biological_process	central nervous system development	59	1162	0.014
GO:0051093	biological_process	negative regulation of developmental process	52	945	0.00556
GO:0051241	biological_process	negative regulation of multicellular organismal process	57	1168	0.0389
GO:0001942	biological_process	hair follicle development	17	125	5.95e-05
GO:0002009	biological_process	morphogenesis of an epithelium	36	648	0.0424
GO:0022404	biological_process	molting cycle process	17	125	5.95e-05
GO:0022405	biological_process	hair cycle process	17	125	5.95e-05
GO:0042303	biological_process	molting cycle	17	130	0.0001
GO:0042633	biological_process	hair cycle	17	130	0.0001
GO:0048729	biological_process	tissue morphogenesis	49	783	0.00047
GO:0098773	biological_process	skin epidermis development	17	125	5.95e-05
GO:0048266	biological_process	behavioral response to pain	5	18	0.0145
GO:0022008	biological_process	neurogenesis	101	1974	0.000105
GO:0030182	biological_process	neuron differentiation	72	1352	0.000908
GO:0030308	biological_process	negative regulation of cell growth	15	182	0.0399
GO:0045926	biological_process	negative regulation of growth	20	292	0.0568
GO:0031109	biological_process	microtubule polymerization or depolymerization	6	36	0.051
GO:0008202	biological_process	steroid metabolic process	21	316	0.0593
GO:0008203	biological_process	cholesterol metabolic process	14	131	0.00564
GO:0016125	biological_process	sterol metabolic process	14	145	0.0145
GO:1902652	biological_process	secondary alcohol metabolic process	14	135	0.00763
GO:0001960	biological_process	negative regulation of cytokine-mediated signaling pathway	5	28	0.0882
GO:0010804	biological_process	negative regulation of tumor necrosis factor-mediated signaling pathway	3	6	0.0387
GO:0010872	biological_process	regulation of cholesterol esterification	4	11	0.0202
GO:0010873	biological_process	positive regulation of cholesterol esterification	4	9	0.00929
GO:0019216	biological_process	regulation of lipid metabolic process	20	310	0.0997
GO:0010901	biological_process	regulation of very-low-density lipoprotein particle remodeling	4	5	0.000607
GO:0014012	biological_process	peripheral nervous system axon regeneration	6	10	3.08e-05
GO:0030030	biological_process	cell projection organization	61	1251	0.0277
GO:0031102	biological_process	neuron projection regeneration	11	58	0.00022
GO:0031103	biological_process	axon regeneration	7	45	0.0319
GO:0031175	biological_process	neuron projection development	54	988	0.00484
GO:0048678	biological_process	response to axon injury	11	87	0.00737
GO:0061564	biological_process	axon development	40	700	0.015
GO:0120036	biological_process	plasma membrane bounded cell projection organization	61	1206	0.0124
GO:0018158	biological_process	protein oxidation	3	5	0.0219
GO:0018206	biological_process	peptidyl-methionine modification	3	7	0.0593
GO:0019915	biological_process	lipid storage	7	40	0.0167
GO:0030300	biological_process	regulation of intestinal cholesterol absorption	3	6	0.0387
GO:0032371	biological_process	regulation of sterol transport	7	40	0.0167
GO:0032374	biological_process	regulation of cholesterol transport	7	40	0.0167
GO:1904478	biological_process	regulation of intestinal absorption	3	6	0.0387
GO:1904729	biological_process	regulation of intestinal lipid absorption	3	6	0.0387
GO:0015850	biological_process	organic hydroxy compound transport	17	120	3.44e-05
GO:0015918	biological_process	sterol transport	17	66	3.99e-09
GO:0030301	biological_process	cholesterol transport	17	66	3.99e-09
GO:0046578	biological_process	regulation of Ras protein signal transduction	21	332	0.0992
GO:0033344	biological_process	cholesterol efflux	10	30	3.11e-06
GO:0015711	biological_process	organic anion transport	21	326	0.0819
GO:0015748	biological_process	organophosphate ester transport	9	55	0.00448
GO:0015914	biological_process	phospholipid transport	9	41	0.000506
GO:0033700	biological_process	phospholipid efflux	6	11	6.08e-05
GO:0034115	biological_process	negative regulation of heterotypic cell-cell adhesion	3	7	0.0593
GO:0045995	biological_process	regulation of embryonic development	21	124	7.09e-08
GO:0034367	biological_process	protein-containing complex remodeling	6	30	0.0215
GO:0034368	biological_process	protein-lipid complex remodeling	6	30	0.0215
GO:0034369	biological_process	plasma lipoprotein particle remodeling	6	30	0.0215
GO:0071825	biological_process	protein-lipid complex subunit organization	7	39	0.0145
GO:0071827	biological_process	plasma lipoprotein particle organization	7	38	0.0126
GO:0097006	biological_process	regulation of plasma lipoprotein particle levels	13	62	9.45e-06
GO:0034377	biological_process	plasma lipoprotein particle assembly	6	16	0.000717
GO:0034380	biological_process	high-density lipoprotein particle assembly	4	5	0.000607
GO:0065005	biological_process	protein-lipid complex assembly	6	17	0.00103
GO:0034381	biological_process	plasma lipoprotein particle clearance	12	34	6.33e-08
GO:0034384	biological_process	high-density lipoprotein particle clearance	4	6	0.00157
GO:0042632	biological_process	cholesterol homeostasis	15	84	8.83e-06
GO:0055088	biological_process	lipid homeostasis	16	124	0.000227
GO:0055092	biological_process	sterol homeostasis	15	85	1.03e-05
GO:0010631	biological_process	epithelial cell migration	10	101	0.0706
GO:0043542	biological_process	endothelial cell migration	10	87	0.027
GO:0090130	biological_process	tissue migration	10	106	0.0965
GO:0090132	biological_process	epithelium migration	10	102	0.0748
GO:0043691	biological_process	reverse cholesterol transport	5	18	0.0145
GO:0050821	biological_process	protein stabilization	9	83	0.065
GO:0055091	biological_process	phospholipid homeostasis	5	9	0.00045
GO:0070587	biological_process	regulation of cell-cell adhesion involved in gastrulation	3	7	0.0593
GO:0048468	biological_process	cell development	97	1938	0.000381
GO:0048666	biological_process	neuron development	59	1139	0.00902
GO:0048699	biological_process	generation of neurons	94	1827	0.000191
GO:0048934	biological_process	peripheral nervous system neuron differentiation	4	13	0.0371
GO:0048935	biological_process	peripheral nervous system neuron development	4	13	0.0371
GO:0008283	biological_process	cell proliferation	45	889	0.0612
GO:0071425	biological_process	hematopoietic stem cell proliferation	4	11	0.0202
GO:1905952	biological_process	regulation of lipid localization	15	134	0.00216
GO:1905954	biological_process	positive regulation of lipid localization	9	81	0.0591
GO:0032269	biological_process	negative regulation of cellular protein metabolic process	39	725	0.0471
GO:0051248	biological_process	negative regulation of protein metabolic process	42	798	0.0465
GO:0034394	biological_process	protein localization to cell surface	5	20	0.0229
GO:0030330	biological_process	DNA damage response, signal transduction by p53 class mediator	10	94	0.0456
GO:0072331	biological_process	signal transduction by p53 class mediator	12	126	0.039
GO:0048731	biological_process	system development	214	5157	0.000627
GO:0048513	biological_process	animal organ development	144	3619	0.0681
GO:0048732	biological_process	gland development	34	635	0.0911
GO:0030154	biological_process	cell differentiation	160	3885	0.0109
GO:0048869	biological_process	cellular developmental process	167	3997	0.00424
GO:0009056	biological_process	catabolic process	144	2230	3.44e-14
GO:0009057	biological_process	macromolecule catabolic process	100	1108	1.2e-18
GO:0019538	biological_process	protein metabolic process	323	5805	7.54e-24
GO:0019941	biological_process	modification-dependent protein catabolic process	74	588	1.45e-21
GO:0030163	biological_process	protein catabolic process	81	722	1.6e-20
GO:0043170	biological_process	macromolecule metabolic process	408	10330	3.38e-06
GO:0043632	biological_process	modification-dependent macromolecule catabolic process	74	591	1.95e-21
GO:0044248	biological_process	cellular catabolic process	132	1919	5.91e-15
GO:0044257	biological_process	cellular protein catabolic process	80	650	8.62e-23
GO:0044265	biological_process	cellular macromolecule catabolic process	83	934	7.07e-15
GO:0044267	biological_process	cellular protein metabolic process	207	4211	4.77e-09
GO:0051603	biological_process	proteolysis involved in cellular protein catabolic process	74	632	9.9e-20
GO:1901564	biological_process	organonitrogen compound metabolic process	396	7528	1.1e-25
GO:1901565	biological_process	organonitrogen compound catabolic process	110	1126	2.27e-23
GO:1901575	biological_process	organic substance catabolic process	131	1942	3.43e-14
GO:0006464	biological_process	cellular protein modification process	136	2843	5.6e-05
GO:0016043	biological_process	cellular component organization	216	5559	0.0187
GO:0016579	biological_process	protein deubiquitination	22	71	7.89e-14
GO:0036211	biological_process	protein modification process	136	2843	5.6e-05
GO:0043412	biological_process	macromolecule modification	138	3022	0.000437
GO:2000241	biological_process	regulation of reproductive process	16	141	0.00105
GO:2000242	biological_process	negative regulation of reproductive process	8	71	0.0897
GO:0042592	biological_process	homeostatic process	71	1603	0.0992
GO:0070887	biological_process	cellular response to chemical stimulus	104	2499	0.0818
GO:0032869	biological_process	cellular response to insulin stimulus	20	255	0.0129
GO:0030162	biological_process	regulation of proteolysis	36	530	0.00143
GO:0070646	biological_process	protein modification by small protein removal	22	78	6.71e-13
GO:0007264	biological_process	small GTPase mediated signal transduction	61	867	8.5e-07
GO:0035556	biological_process	intracellular signal transduction	106	2402	0.014
GO:0007034	biological_process	vacuolar transport	14	60	8.01e-07
GO:0007041	biological_process	lysosomal transport	14	47	2.77e-08
GO:0022617	biological_process	extracellular matrix disassembly	13	79	0.000146
GO:0030198	biological_process	extracellular matrix organization	29	355	0.000362
GO:0043062	biological_process	extracellular structure organization	36	394	2.33e-06
GO:0043085	biological_process	positive regulation of catalytic activity	49	880	0.00654
GO:0044093	biological_process	positive regulation of molecular function	58	1149	0.0177
GO:0050790	biological_process	regulation of catalytic activity	77	1598	0.00902
GO:0030029	biological_process	actin filament-based process	39	698	0.0255
GO:0008333	biological_process	endosome to lysosome transport	13	34	3.89e-09
GO:0016192	biological_process	vesicle-mediated transport	99	1586	1.3e-08
GO:0071840	biological_process	cellular component organization or biogenesis	219	5708	0.0309
GO:0031647	biological_process	regulation of protein stability	15	137	0.00267
GO:0051649	biological_process	establishment of localization in cell	110	1849	1.79e-08
GO:0000302	biological_process	response to reactive oxygen species	16	177	0.0118
GO:0006979	biological_process	response to oxidative stress	26	404	0.0305
GO:0042493	biological_process	response to drug	50	1002	0.0493
GO:0010941	biological_process	regulation of cell death	81	1708	0.00983
GO:0042981	biological_process	regulation of apoptotic process	80	1613	0.003
GO:0043067	biological_process	regulation of programmed cell death	80	1632	0.00416
GO:0045861	biological_process	negative regulation of proteolysis	27	240	2.21e-06
GO:0051336	biological_process	regulation of hydrolase activity	39	672	0.0135
GO:0006468	biological_process	protein phosphorylation	47	859	0.0124
GO:0017144	biological_process	drug metabolic process	42	824	0.0748
GO:1901135	biological_process	carbohydrate derivative metabolic process	76	1515	0.00312
GO:0007423	biological_process	sensory organ development	38	724	0.0747
GO:0001654	biological_process	eye development	28	476	0.0627
GO:0006282	biological_process	regulation of DNA repair	9	65	0.0144
GO:0009411	biological_process	response to UV	13	157	0.0747
GO:0035520	biological_process	monoubiquitinated protein deubiquitination	5	8	0.00022
GO:0009887	biological_process	animal organ morphogenesis	61	1288	0.051
GO:0001666	biological_process	response to hypoxia	28	350	0.000744
GO:0036293	biological_process	response to decreased oxygen levels	28	354	0.000898
GO:0070482	biological_process	response to oxygen levels	28	389	0.00389
GO:0005975	biological_process	carbohydrate metabolic process	61	1101	0.00135
GO:0005996	biological_process	monosaccharide metabolic process	23	324	0.0179
GO:0019318	biological_process	hexose metabolic process	23	286	0.0035
GO:0007021	biological_process	tubulin complex assembly	12	15	1.53e-13
GO:0007517	biological_process	muscle organ development	20	300	0.0714
GO:0007568	biological_process	aging	28	361	0.00124
GO:0016310	biological_process	phosphorylation	59	1172	0.0168
GO:0060561	biological_process	apoptotic process involved in morphogenesis	6	13	0.000191
GO:1902742	biological_process	apoptotic process involved in development	7	16	4.36e-05
GO:2000377	biological_process	regulation of reactive oxygen species metabolic process	19	136	9.42e-06
GO:0060191	biological_process	regulation of lipase activity	13	128	0.0147
GO:0060192	biological_process	negative regulation of lipase activity	4	14	0.0482
GO:0042698	biological_process	ovulation cycle	8	66	0.0595
GO:0001554	biological_process	luteolysis	3	5	0.0219
GO:0010884	biological_process	positive regulation of lipid storage	6	30	0.0215
GO:0010885	biological_process	regulation of cholesterol storage	7	32	0.00456
GO:0010886	biological_process	positive regulation of cholesterol storage	6	19	0.00197
GO:0034383	biological_process	low-density lipoprotein particle clearance	7	19	0.000154
GO:0042159	biological_process	lipoprotein catabolic process	4	10	0.014
GO:0062012	biological_process	regulation of small molecule metabolic process	26	440	0.083
GO:0006022	biological_process	aminoglycan metabolic process	26	206	3.93e-07
GO:0006026	biological_process	aminoglycan catabolic process	16	79	5.73e-07
GO:0006030	biological_process	chitin metabolic process	15	14	0
GO:0006032	biological_process	chitin catabolic process	15	14	0
GO:0006040	biological_process	amino sugar metabolic process	15	65	2.72e-07
GO:0042737	biological_process	drug catabolic process	23	151	8.96e-08
GO:0046348	biological_process	amino sugar catabolic process	15	29	5.21e-13
GO:1901071	biological_process	glucosamine-containing compound metabolic process	15	43	5.22e-10
GO:1901072	biological_process	glucosamine-containing compound catabolic process	15	15	1.72e-20
GO:1901136	biological_process	carbohydrate derivative catabolic process	16	202	0.041
GO:0000272	biological_process	polysaccharide catabolic process	5	23	0.041
GO:0044036	biological_process	cell wall macromolecule metabolic process	5	24	0.0493
GO:0071554	biological_process	cell wall organization or biogenesis	5	24	0.0493
GO:0090196	biological_process	regulation of chemokine secretion	5	11	0.00139
GO:0090197	biological_process	positive regulation of chemokine secretion	5	10	0.00082
GO:0016050	biological_process	vesicle organization	17	169	0.00246
GO:0007586	biological_process	digestion	11	110	0.0427
GO:0009620	biological_process	response to fungus	8	35	0.00116
GO:0007030	biological_process	Golgi organization	9	58	0.00659
GO:0016052	biological_process	carbohydrate catabolic process	16	197	0.0332
GO:0002062	biological_process	chondrocyte differentiation	15	71	9.48e-07
GO:0002063	biological_process	chondrocyte development	13	24	1.71e-11
GO:0051216	biological_process	cartilage development	19	235	0.0127
GO:0061448	biological_process	connective tissue development	22	294	0.0124
GO:0002076	biological_process	osteoblast development	6	33	0.0343
GO:0003007	biological_process	heart morphogenesis	19	251	0.0258
GO:0003416	biological_process	endochondral bone growth	7	25	0.00101
GO:0098868	biological_process	bone growth	7	25	0.00101
GO:0008285	biological_process	negative regulation of cell proliferation	44	827	0.0305
GO:0045605	biological_process	negative regulation of epidermal cell differentiation	4	9	0.00929
GO:0045683	biological_process	negative regulation of epidermis development	4	12	0.0277
GO:0030278	biological_process	regulation of ossification	17	240	0.0826
GO:0060348	biological_process	bone development	17	178	0.00427
GO:0022612	biological_process	gland morphogenesis	20	220	0.00222
GO:0002532	biological_process	production of molecular mediator involved in inflammatory response	6	30	0.0215
GO:2000378	biological_process	negative regulation of reactive oxygen species metabolic process	10	30	3.11e-06
GO:0006869	biological_process	lipid transport	31	276	2.16e-07
GO:0010876	biological_process	lipid localization	31	304	1.98e-06
GO:0042157	biological_process	lipoprotein metabolic process	24	201	4.27e-06
GO:0002739	biological_process	regulation of cytokine secretion involved in immune response	3	7	0.0593
GO:0002740	biological_process	negative regulation of cytokine secretion involved in immune response	3	5	0.0219
GO:0070727	biological_process	cellular macromolecule localization	102	1521	1.21e-10
GO:0071702	biological_process	organic substance transport	138	2445	2.6e-09
GO:0071705	biological_process	nitrogen compound transport	114	2110	1.63e-06
GO:0009628	biological_process	response to abiotic stimulus	65	1237	0.0031
GO:0044281	biological_process	small molecule metabolic process	192	3392	1.19e-13
GO:0048546	biological_process	digestive tract morphogenesis	10	85	0.0229
GO:1905330	biological_process	regulation of morphogenesis of an epithelium	17	134	0.000147
GO:2000027	biological_process	regulation of organ morphogenesis	21	234	0.00174
GO:2000051	biological_process	negative regulation of non-canonical Wnt signaling pathway	3	6	0.0387
GO:0003208	biological_process	cardiac ventricle morphogenesis	9	84	0.0705
GO:0007346	biological_process	regulation of mitotic cell cycle	26	390	0.0193
GO:0045930	biological_process	negative regulation of mitotic cell cycle	16	212	0.0613
GO:0042063	biological_process	gliogenesis	19	274	0.0608
GO:0060070	biological_process	canonical Wnt signaling pathway	11	101	0.0229
GO:0001993	biological_process	regulation of systemic arterial blood pressure by norepinephrine-epinephrine	5	9	0.00045
GO:0001996	biological_process	positive regulation of heart rate by epinephrine-norepinephrine	4	5	0.000607
GO:0003044	biological_process	regulation of systemic arterial blood pressure mediated by a chemical signal	7	53	0.0714
GO:0003062	biological_process	regulation of heart rate by chemical signal	4	8	0.00562
GO:0003321	biological_process	positive regulation of blood pressure by epinephrine-norepinephrine	4	7	0.0031
GO:0030049	biological_process	muscle filament sliding	8	39	0.00246
GO:0033275	biological_process	actin-myosin filament sliding	8	39	0.00246
GO:0032781	biological_process	positive regulation of ATPase activity	5	18	0.0145
GO:0043462	biological_process	regulation of ATPase activity	7	28	0.00209
GO:0032233	biological_process	positive regulation of actin filament bundle assembly	6	42	0.0997
GO:0032956	biological_process	regulation of actin cytoskeleton organization	31	286	4.83e-07
GO:0032970	biological_process	regulation of actin filament-based process	31	305	2.11e-06
GO:0044089	biological_process	positive regulation of cellular component biogenesis	19	279	0.0729
GO:0051493	biological_process	regulation of cytoskeleton organization	33	426	0.000253
GO:0051496	biological_process	positive regulation of stress fiber assembly	6	38	0.0627
GO:0110053	biological_process	regulation of actin filament organization	18	217	0.0135
GO:1902903	biological_process	regulation of supramolecular fiber organization	20	287	0.0471
GO:1902905	biological_process	positive regulation of supramolecular fiber organization	13	148	0.049
GO:0055010	biological_process	ventricular cardiac muscle tissue morphogenesis	7	54	0.0786
GO:0006941	biological_process	striated muscle contraction	11	107	0.0356
GO:0032989	biological_process	cellular component morphogenesis	66	1070	2.33e-05
GO:0048193	biological_process	Golgi vesicle transport	18	260	0.0794
GO:0006487	biological_process	protein N-linked glycosylation	12	111	0.0145
GO:0018196	biological_process	peptidyl-asparagine modification	12	99	0.00561
GO:0018279	biological_process	protein N-linked glycosylation via asparagine	12	98	0.0051
GO:0006900	biological_process	vesicle budding from membrane	7	35	0.00791
GO:0006901	biological_process	vesicle coating	7	30	0.0031
GO:0006903	biological_process	vesicle targeting	8	46	0.00716
GO:0048194	biological_process	Golgi vesicle budding	7	31	0.00376
GO:0048199	biological_process	vesicle targeting, to, from or within Golgi	7	31	0.00376
GO:0019319	biological_process	hexose biosynthetic process	15	83	7.6e-06
GO:0046364	biological_process	monosaccharide biosynthetic process	15	92	2.87e-05
GO:0006090	biological_process	pyruvate metabolic process	13	160	0.0861
GO:0009124	biological_process	nucleoside monophosphate biosynthetic process	19	262	0.0399
GO:0009127	biological_process	purine nucleoside monophosphate biosynthetic process	19	230	0.00996
GO:0009156	biological_process	ribonucleoside monophosphate biosynthetic process	19	257	0.0334
GO:0009168	biological_process	purine ribonucleoside monophosphate biosynthetic process	19	230	0.00996
GO:0001947	biological_process	heart looping	8	69	0.0765
GO:0003143	biological_process	embryonic heart tube morphogenesis	10	78	0.0126
GO:0035050	biological_process	embryonic heart tube development	10	100	0.0659
GO:0061371	biological_process	determination of heart left/right asymmetry	8	72	0.0973
GO:0001709	biological_process	cell fate determination	9	65	0.0144
GO:0048664	biological_process	neuron fate determination	6	8	5.07e-06
GO:0003156	biological_process	regulation of animal organ formation	14	68	4.04e-06
GO:0040019	biological_process	positive regulation of embryonic development	6	36	0.051
GO:0060492	biological_process	lung induction	4	9	0.00929
GO:0060688	biological_process	regulation of morphogenesis of a branching structure	13	84	0.00027
GO:0061046	biological_process	regulation of branching involved in lung morphogenesis	4	13	0.0371
GO:0061047	biological_process	positive regulation of branching involved in lung morphogenesis	4	12	0.0277
GO:0045607	biological_process	regulation of inner ear auditory receptor cell differentiation	3	5	0.0219
GO:0045631	biological_process	regulation of mechanoreceptor differentiation	3	6	0.0387
GO:2000980	biological_process	regulation of inner ear receptor cell differentiation	3	6	0.0387
GO:0015909	biological_process	long-chain fatty acid transport	6	40	0.0798
GO:0000902	biological_process	cell morphogenesis	62	964	1.36e-05
GO:0000904	biological_process	cell morphogenesis involved in differentiation	44	799	0.0164
GO:0007411	biological_process	axon guidance	27	463	0.0825
GO:0032990	biological_process	cell part morphogenesis	46	773	0.00259
GO:0048812	biological_process	neuron projection morphogenesis	46	753	0.00149
GO:0048858	biological_process	cell projection morphogenesis	46	755	0.00157
GO:0097485	biological_process	neuron projection guidance	27	463	0.0825
GO:0120039	biological_process	plasma membrane bounded cell projection morphogenesis	46	753	0.00149
GO:0009895	biological_process	negative regulation of catabolic process	15	165	0.0166
GO:0031330	biological_process	negative regulation of cellular catabolic process	12	104	0.00858
GO:0060696	biological_process	regulation of phospholipid catabolic process	3	5	0.0219
GO:1903725	biological_process	regulation of phospholipid metabolic process	7	50	0.0556
GO:0006140	biological_process	regulation of nucleotide metabolic process	17	165	0.00188
GO:0030799	biological_process	regulation of cyclic nucleotide metabolic process	12	133	0.0593
GO:0030801	biological_process	positive regulation of cyclic nucleotide metabolic process	11	65	0.000627
GO:0030802	biological_process	regulation of cyclic nucleotide biosynthetic process	12	106	0.00996
GO:0030804	biological_process	positive regulation of cyclic nucleotide biosynthetic process	11	56	0.000156
GO:0030808	biological_process	regulation of nucleotide biosynthetic process	17	134	0.000147
GO:0030810	biological_process	positive regulation of nucleotide biosynthetic process	11	68	0.000942
GO:0030814	biological_process	regulation of cAMP metabolic process	12	108	0.0117
GO:0030816	biological_process	positive regulation of cAMP metabolic process	11	50	5.3e-05
GO:0030817	biological_process	regulation of cAMP biosynthetic process	12	88	0.00202
GO:0030819	biological_process	positive regulation of cAMP biosynthetic process	11	44	1.43e-05
GO:0031279	biological_process	regulation of cyclase activity	11	43	1.13e-05
GO:0031281	biological_process	positive regulation of cyclase activity	10	12	2.01e-11
GO:0045761	biological_process	regulation of adenylate cyclase activity	11	38	3.11e-06
GO:0045762	biological_process	positive regulation of adenylate cyclase activity	10	8	0
GO:0045981	biological_process	positive regulation of nucleotide metabolic process	11	77	0.00272
GO:0051339	biological_process	regulation of lyase activity	11	46	2.32e-05
GO:0051349	biological_process	positive regulation of lyase activity	10	14	2.67e-10
GO:1900371	biological_process	regulation of purine nucleotide biosynthetic process	17	134	0.000147
GO:1900373	biological_process	positive regulation of purine nucleotide biosynthetic process	11	68	0.000942
GO:1900542	biological_process	regulation of purine nucleotide metabolic process	17	162	0.00152
GO:1900544	biological_process	positive regulation of purine nucleotide metabolic process	11	76	0.00246
GO:0046580	biological_process	negative regulation of Ras protein signal transduction	11	47	2.88e-05
GO:0051058	biological_process	negative regulation of small GTPase mediated signal transduction	11	48	3.47e-05
GO:0051043	biological_process	regulation of membrane protein ectodomain proteolysis	4	17	0.0903
GO:0001890	biological_process	placenta development	17	226	0.0493
GO:0001892	biological_process	embryonic placenta development	12	138	0.0745
GO:0003413	biological_process	chondrocyte differentiation involved in endochondral bone morphogenesis	6	10	3.08e-05
GO:0003417	biological_process	growth plate cartilage development	6	18	0.00144
GO:0003418	biological_process	growth plate cartilage chondrocyte differentiation	6	5	0
GO:0060351	biological_process	cartilage development involved in endochondral bone morphogenesis	6	33	0.0343
GO:0060536	biological_process	cartilage morphogenesis	9	20	8.01e-07
GO:0019530	biological_process	taurine metabolic process	4	8	0.00562
GO:0019694	biological_process	alkanesulfonate metabolic process	4	8	0.00562
GO:0016202	biological_process	regulation of striated muscle tissue development	13	135	0.023
GO:0048634	biological_process	regulation of muscle organ development	13	138	0.0277
GO:1901861	biological_process	regulation of muscle tissue development	13	135	0.023
GO:0007431	biological_process	salivary gland development	12	70	0.000223
GO:0007435	biological_process	salivary gland morphogenesis	12	66	0.000126
GO:0035272	biological_process	exocrine system development	12	82	0.00105
GO:0021795	biological_process	cerebral cortex cell migration	13	55	2.33e-06
GO:0021885	biological_process	forebrain cell migration	14	72	8.13e-06
GO:0021987	biological_process	cerebral cortex development	13	133	0.0207
GO:0022029	biological_process	telencephalon cell migration	14	68	4.04e-06
GO:0046777	biological_process	protein autophosphorylation	30	248	7.06e-08
GO:0048145	biological_process	regulation of fibroblast proliferation	11	93	0.0124
GO:0048146	biological_process	positive regulation of fibroblast proliferation	11	59	0.000253
GO:0060571	biological_process	morphogenesis of an epithelial fold	10	39	4e-05
GO:0032271	biological_process	regulation of protein polymerization	14	177	0.0764
GO:0031657	biological_process	regulation of cyclin-dependent protein serine/threonine kinase activity involved in G1/S transition of mitotic cell cycle	4	9	0.00929
GO:0031659	biological_process	positive regulation of cyclin-dependent protein serine/threonine kinase activity involved in G1/S transition of mitotic cell cycle	4	8	0.00562
GO:0045737	biological_process	positive regulation of cyclin-dependent protein serine/threonine kinase activity	4	17	0.0903
GO:1904031	biological_process	positive regulation of cyclin-dependent protein kinase activity	4	17	0.0903
GO:0042059	biological_process	negative regulation of epidermal growth factor receptor signaling pathway	7	47	0.0396
GO:1901185	biological_process	negative regulation of ERBB signaling pathway	7	47	0.0396
GO:0032429	biological_process	regulation of phospholipase A2 activity	6	10	3.08e-05
GO:0032430	biological_process	positive regulation of phospholipase A2 activity	3	5	0.0219
GO:0045428	biological_process	regulation of nitric oxide biosynthetic process	9	59	0.00747
GO:0045429	biological_process	positive regulation of nitric oxide biosynthetic process	6	38	0.0627
GO:1903426	biological_process	regulation of reactive oxygen species biosynthetic process	9	61	0.00937
GO:1903428	biological_process	positive regulation of reactive oxygen species biosynthetic process	6	39	0.0712
GO:1904407	biological_process	positive regulation of nitric oxide metabolic process	6	38	0.0627
GO:2000379	biological_process	positive regulation of reactive oxygen species metabolic process	10	91	0.0371
GO:0051205	biological_process	protein insertion into membrane	4	16	0.0738
GO:0072657	biological_process	protein localization to membrane	25	316	0.00239
GO:0070141	biological_process	response to UV-A	4	6	0.00157
GO:0021861	biological_process	forebrain radial glial cell differentiation	3	7	0.0593
GO:0061307	biological_process	cardiac neural crest cell differentiation involved in heart development	4	9	0.00929
GO:2000136	biological_process	regulation of cell proliferation involved in heart morphogenesis	6	20	0.00258
GO:2000826	biological_process	regulation of heart morphogenesis	6	29	0.0181
GO:0032365	biological_process	intracellular lipid transport	6	21	0.00327
GO:0032366	biological_process	intracellular sterol transport	6	10	3.08e-05
GO:0032367	biological_process	intracellular cholesterol transport	6	10	3.08e-05
GO:0045843	biological_process	negative regulation of striated muscle tissue development	8	46	0.00716
GO:0048635	biological_process	negative regulation of muscle organ development	8	49	0.0106
GO:1901862	biological_process	negative regulation of muscle tissue development	8	47	0.00826
GO:0045992	biological_process	negative regulation of embryonic development	8	23	4.81e-05
GO:1905331	biological_process	negative regulation of morphogenesis of an epithelium	8	27	0.00017
GO:0006662	biological_process	glycerol ether metabolic process	20	52	1.58e-14
GO:0033148	biological_process	positive regulation of intracellular estrogen receptor signaling pathway	3	8	0.0855
GO:0060685	biological_process	regulation of prostatic bud formation	7	15	2.69e-05
GO:0018904	biological_process	ether metabolic process	20	53	2.44e-14
GO:0018126	biological_process	protein hydroxylation	9	19	4.61e-07
GO:0018208	biological_process	peptidyl-proline modification	13	38	1.82e-08
GO:0018401	biological_process	peptidyl-proline hydroxylation to 4-hydroxy-L-proline	9	14	1.37e-08
GO:0019471	biological_process	4-hydroxyproline metabolic process	9	18	2.57e-07
GO:0019511	biological_process	peptidyl-proline hydroxylation	9	16	6.99e-08
GO:0035767	biological_process	endothelial cell chemotaxis	7	11	1.95e-06
GO:0048010	biological_process	vascular endothelial growth factor receptor signaling pathway	8	39	0.00246
GO:0016358	biological_process	dendrite development	25	144	9.96e-10
GO:0045454	biological_process	cell redox homeostasis	27	161	3.35e-10
GO:0030212	biological_process	hyaluronan metabolic process	9	33	8.52e-05
GO:0008347	biological_process	glial cell migration	8	38	0.00206
GO:0006890	biological_process	retrograde vesicle-mediated transport, Golgi to ER	7	32	0.00456
GO:0035964	biological_process	COPI-coated vesicle budding	4	13	0.0371
GO:0048200	biological_process	Golgi transport vesicle coating	4	13	0.0371
GO:0048205	biological_process	COPI coating of Golgi vesicle	4	13	0.0371
GO:0051823	biological_process	regulation of synapse structural plasticity	4	13	0.0371
GO:0006013	biological_process	mannose metabolic process	12	38	2.54e-07
GO:0019307	biological_process	mannose biosynthetic process	12	14	3.43e-14
GO:0003094	biological_process	glomerular filtration	6	13	0.000191
GO:0097205	biological_process	renal filtration	6	13	0.000191
GO:0010574	biological_process	regulation of vascular endothelial growth factor production	7	47	0.0396
GO:0010575	biological_process	positive regulation of vascular endothelial growth factor production	7	29	0.00258
GO:0014831	biological_process	gastro-intestinal system smooth muscle contraction	6	12	0.000113
GO:0014846	biological_process	esophagus smooth muscle contraction	6	8	5.07e-06
GO:0030201	biological_process	heparan sulfate proteoglycan metabolic process	6	31	0.025
GO:0032836	biological_process	glomerular basement membrane development	6	18	0.00144
GO:0035860	biological_process	glial cell-derived neurotrophic factor receptor signaling pathway	6	10	3.08e-05
GO:0040036	biological_process	regulation of fibroblast growth factor receptor signaling pathway	7	42	0.0219
GO:0040037	biological_process	negative regulation of fibroblast growth factor receptor signaling pathway	6	22	0.00427
GO:0060384	biological_process	innervation	7	29	0.00258
GO:0060686	biological_process	negative regulation of prostatic bud formation	6	11	6.08e-05
GO:0010939	biological_process	regulation of necrotic cell death	4	15	0.0593
GO:0070265	biological_process	necrotic cell death	6	11	6.08e-05
GO:0070266	biological_process	necroptotic process	6	6	2.37e-07
GO:0097300	biological_process	programmed necrotic cell death	6	6	2.37e-07
GO:0070424	biological_process	regulation of nucleotide-binding oligomerization domain containing signaling pathway	3	8	0.0855
GO:0007625	biological_process	grooming behavior	8	22	3.32e-05
GO:0048058	biological_process	compound eye corneal lens development	5	5	6.09e-06
GO:0030157	biological_process	pancreatic juice secretion	3	6	0.0387
GO:0048749	biological_process	compound eye development	5	6	3.08e-05
GO:0007628	biological_process	adult walking behavior	8	55	0.0217
GO:0090659	biological_process	walking behavior	8	55	0.0217
GO:0034389	biological_process	lipid particle organization	3	7	0.0593
GO:0048641	biological_process	regulation of skeletal muscle tissue development	10	63	0.00253
GO:0048643	biological_process	positive regulation of skeletal muscle tissue development	7	23	0.000586
GO:0048742	biological_process	regulation of skeletal muscle fiber development	4	13	0.0371
GO:0043113	biological_process	receptor clustering	15	42	3.53e-10
GO:0051668	biological_process	localization within membrane	16	67	4.92e-08
GO:0007528	biological_process	neuromuscular junction development	15	52	1.02e-08
GO:0008306	biological_process	associative learning	10	77	0.0114
GO:0050808	biological_process	synapse organization	17	194	0.0109
GO:0016197	biological_process	endosomal transport	21	124	7.09e-08
GO:0060253	biological_process	negative regulation of glial cell proliferation	4	12	0.0277
GO:0051193	biological_process	regulation of cofactor metabolic process	8	47	0.00826
GO:0051196	biological_process	regulation of coenzyme metabolic process	7	39	0.0145
GO:0048642	biological_process	negative regulation of skeletal muscle tissue development	6	22	0.00427
GO:0034314	biological_process	Arp2/3 complex-mediated actin nucleation	6	27	0.0127
GO:0045010	biological_process	actin nucleation	6	28	0.0151
GO:0014854	biological_process	response to inactivity	4	10	0.014
GO:0014870	biological_process	response to muscle inactivity	4	7	0.0031
GO:0014874	biological_process	response to stimulus involved in regulation of muscle adaptation	4	11	0.0202
GO:0014877	biological_process	response to muscle inactivity involved in regulation of muscle adaptation	4	7	0.0031
GO:0014894	biological_process	response to denervation involved in regulation of muscle adaptation	4	7	0.0031
GO:0006110	biological_process	regulation of glycolytic process	5	25	0.059
GO:0030811	biological_process	regulation of nucleotide catabolic process	5	25	0.059
GO:0030812	biological_process	negative regulation of nucleotide catabolic process	5	8	0.00022
GO:0045820	biological_process	negative regulation of glycolytic process	5	8	0.00022
GO:0051195	biological_process	negative regulation of cofactor metabolic process	5	11	0.00139
GO:0051198	biological_process	negative regulation of coenzyme metabolic process	5	8	0.00022
GO:1903579	biological_process	negative regulation of ATP metabolic process	5	12	0.00217
GO:2001169	biological_process	regulation of ATP biosynthetic process	5	28	0.0882
GO:2001170	biological_process	negative regulation of ATP biosynthetic process	5	10	0.00082
GO:0006188	biological_process	IMP biosynthetic process	6	27	0.0127
GO:0046040	biological_process	IMP metabolic process	6	28	0.0151
GO:0060242	biological_process	contact inhibition	6	9	1.36e-05
GO:0010266	biological_process	response to vitamin B1	3	5	0.0219
GO:0006971	biological_process	hypotonic response	3	7	0.0593
GO:0071476	biological_process	cellular hypotonic response	3	7	0.0593
GO:0022010	biological_process	central nervous system myelination	7	24	0.000773
GO:0032291	biological_process	axon ensheathment in central nervous system	7	24	0.000773
GO:0042759	biological_process	long-chain fatty acid biosynthetic process	7	13	8.19e-06
GO:0005737	cellular_component	cytoplasm	539	15226	0.00571
GO:0005829	cellular_component	cytosol	126	2938	0.0118
GO:0005783	cellular_component	endoplasmic reticulum	101	1836	4.61e-06
GO:0012505	cellular_component	endomembrane system	226	4647	1.34e-09
GO:0005788	cellular_component	endoplasmic reticulum lumen	15	176	0.0301
GO:0031410	cellular_component	cytoplasmic vesicle	120	1759	3.03e-13
GO:0031982	cellular_component	vesicle	121	1856	5.56e-12
GO:0097708	cellular_component	intracellular vesicle	120	1759	3.03e-13
GO:0030141	cellular_component	secretory granule	23	376	0.0957
GO:0000323	cellular_component	lytic vacuole	34	478	0.000989
GO:0005764	cellular_component	lysosome	34	472	0.000774
GO:0005769	cellular_component	early endosome	31	309	2.8e-06
GO:0005773	cellular_component	vacuole	34	571	0.0203
GO:0005768	cellular_component	endosome	53	755	8.13e-06
GO:0044433	cellular_component	cytoplasmic vesicle part	55	905	0.000304
GO:0005576	cellular_component	extracellular region	156	2841	8.51e-10
GO:0031012	cellular_component	extracellular matrix	38	347	6.96e-09
GO:0044421	cellular_component	extracellular region part	95	1322	1.6e-11
GO:0044432	cellular_component	endoplasmic reticulum part	55	1165	0.0846
GO:0044444	cellular_component	cytoplasmic part	418	10699	7.14e-06
GO:0005604	cellular_component	basement membrane	23	146	4.75e-08
GO:0062023	cellular_component	collagen-containing extracellular matrix	23	171	9.48e-07
GO:0030016	cellular_component	myofibril	48	281	4.53e-19
GO:0030017	cellular_component	sarcomere	46	248	9.88e-20
GO:0030018	cellular_component	Z disc	30	142	3.66e-14
GO:0031674	cellular_component	I band	31	160	1.44e-13
GO:0043292	cellular_component	contractile fiber	48	298	5.38e-18
GO:0044449	cellular_component	contractile fiber part	46	274	5.9e-18
GO:0099080	cellular_component	supramolecular complex	63	1246	0.0101
GO:0032994	cellular_component	protein-lipid complex	9	46	0.00125
GO:0034358	cellular_component	plasma lipoprotein particle	9	45	0.00105
GO:0034361	cellular_component	very-low-density lipoprotein particle	6	20	0.00258
GO:0034385	cellular_component	triglyceride-rich plasma lipoprotein particle	6	20	0.00258
GO:1990777	cellular_component	lipoprotein particle	9	45	0.00105
GO:0034366	cellular_component	spherical high-density lipoprotein particle	4	8	0.00562
GO:0031983	cellular_component	vesicle lumen	10	71	0.00621
GO:0048471	cellular_component	perinuclear region of cytoplasm	38	658	0.0171
GO:0012506	cellular_component	vesicle membrane	33	575	0.0407
GO:0030135	cellular_component	coated vesicle	22	284	0.00811
GO:0030659	cellular_component	cytoplasmic vesicle membrane	33	545	0.0186
GO:0030662	cellular_component	coated vesicle membrane	21	222	0.000851
GO:0030665	cellular_component	clathrin-coated vesicle membrane	11	108	0.0378
GO:0030669	cellular_component	clathrin-coated endocytic vesicle membrane	10	60	0.00172
GO:0045334	cellular_component	clathrin-coated endocytic vesicle	10	65	0.0031
GO:0042627	cellular_component	chylomicron	5	14	0.00448
GO:0060205	cellular_component	cytoplasmic vesicle lumen	9	70	0.0231
GO:0099081	cellular_component	supramolecular polymer	63	1245	0.00996
GO:0099512	cellular_component	supramolecular fiber	63	1236	0.00844
GO:0015629	cellular_component	actin cytoskeleton	55	741	8.01e-07
GO:0032432	cellular_component	actin filament bundle	10	62	0.00224
GO:0030139	cellular_component	endocytic vesicle	34	272	2.19e-09
GO:0005615	cellular_component	extracellular space	69	1076	3.21e-06
GO:0005770	cellular_component	late endosome	17	218	0.0353
GO:0031941	cellular_component	filamentous actin	6	37	0.0588
GO:0042641	cellular_component	actomyosin	8	67	0.0649
GO:0005865	cellular_component	striated muscle thin filament	12	45	2e-06
GO:0036379	cellular_component	myofilament	12	49	5.13e-06
GO:0031902	cellular_component	late endosome membrane	11	113	0.052
GO:0005811	cellular_component	lipid droplet	12	62	6.52e-05
GO:0042588	cellular_component	zymogen granule	4	14	0.0482
GO:0042589	cellular_component	zymogen granule membrane	4	10	0.014
GO:0005861	cellular_component	troponin complex	10	34	1.06e-05
GO:0030424	cellular_component	axon	41	521	1.32e-05
GO:0030426	cellular_component	growth cone	27	166	6.93e-10
GO:0030427	cellular_component	site of polarized growth	27	170	1.2e-09
GO:0033267	cellular_component	axon part	27	325	0.000562
GO:0150034	cellular_component	distal axon	27	245	3.29e-06
GO:0008250	cellular_component	oligosaccharyltransferase complex	8	17	3.57e-06
GO:0005905	cellular_component	clathrin-coated pit	10	81	0.0164
GO:0031965	cellular_component	nuclear membrane	20	282	0.0389
GO:0030117	cellular_component	membrane coat	25	261	0.000117
GO:0030119	cellular_component	AP-type membrane coat adaptor complex	15	106	0.000155
GO:0030120	cellular_component	vesicle coat	15	96	4.78e-05
GO:0030122	cellular_component	AP-2 adaptor complex	8	12	1.03e-07
GO:0030125	cellular_component	clathrin vesicle coat	8	48	0.00937
GO:0030128	cellular_component	clathrin coat of endocytic vesicle	8	25	9.43e-05
GO:0030131	cellular_component	clathrin adaptor complex	10	87	0.027
GO:0030132	cellular_component	clathrin coat of coated pit	8	39	0.00246
GO:0048475	cellular_component	coated membrane	25	261	0.000117
GO:0036477	cellular_component	somatodendritic compartment	43	677	0.00115
GO:0043025	cellular_component	neuronal cell body	27	438	0.0427
GO:0005852	cellular_component	eukaryotic translation initiation factor 3 complex	17	69	8.36e-09
GO:0048500	cellular_component	signal recognition particle	4	12	0.0277
GO:0030126	cellular_component	COPI vesicle coat	7	23	0.000586
GO:0030137	cellular_component	COPI-coated vesicle	7	34	0.0066
GO:0000502	cellular_component	proteasome complex	16	155	0.00298
GO:1905368	cellular_component	peptidase complex	16	173	0.00936
GO:1905369	cellular_component	endopeptidase complex	16	155	0.00298
GO:0022624	cellular_component	proteasome accessory complex	9	57	0.00576
GO:0030663	cellular_component	COPI-coated vesicle membrane	7	24	0.000773
GO:0005838	cellular_component	proteasome regulatory particle	7	20	0.00022
GO:0005885	cellular_component	Arp2/3 protein complex	7	24	0.000773
GO:0031094	cellular_component	platelet dense tubular network	6	15	0.000478
GO:0031095	cellular_component	platelet dense tubular network membrane	6	13	0.000191
GO:0014704	cellular_component	intercalated disc	14	116	0.00176
GO:0044291	cellular_component	cell-cell contact zone	14	120	0.00247
GO:0032983	cellular_component	kainate selective glutamate receptor complex	3	7	0.0593
GO:0030123	cellular_component	AP-3 adaptor complex	4	15	0.0593
GO:0035631	cellular_component	CD40 receptor complex	5	23	0.041
GO:0005960	cellular_component	glycine cleavage complex	4	5	0.000607
GO:0019842	molecular_function	vitamin binding	42	303	2.69e-13
GO:0036094	molecular_function	small molecule binding	280	6637	5.01e-06
GO:0043178	molecular_function	alcohol binding	10	67	0.00396
GO:0005518	molecular_function	collagen binding	10	101	0.0706
GO:0008270	molecular_function	zinc ion binding	168	4142	0.0146
GO:0043167	molecular_function	ion binding	540	13429	1.08e-10
GO:0043169	molecular_function	cation binding	295	7899	0.0179
GO:0008191	molecular_function	metalloendopeptidase inhibitor activity	26	21	0
GO:0046872	molecular_function	metal ion binding	294	7782	0.00936
GO:0003824	molecular_function	catalytic activity	588	14292	2.73e-14
GO:0016787	molecular_function	hydrolase activity	305	5848	5.38e-18
GO:0008233	molecular_function	peptidase activity	128	1554	8.5e-21
GO:0008234	molecular_function	cysteine-type peptidase activity	37	372	1.67e-07
GO:0070011	molecular_function	peptidase activity, acting on L-amino acid peptides	120	1481	7.99e-19
GO:0140096	molecular_function	catalytic activity, acting on a protein	271	4624	1.61e-22
GO:0004843	molecular_function	thiol-dependent ubiquitin-specific protease activity	18	53	6.12e-12
GO:0019783	molecular_function	ubiquitin-like protein-specific protease activity	18	61	9.06e-11
GO:0004175	molecular_function	endopeptidase activity	62	966	1.45e-05
GO:0048037	molecular_function	cofactor binding	69	1176	6.72e-05
GO:0050662	molecular_function	coenzyme binding	55	704	1.43e-07
GO:0004197	molecular_function	cysteine-type endopeptidase activity	18	192	0.00337
GO:0001882	molecular_function	nucleoside binding	94	1039	1.5e-17
GO:0001883	molecular_function	purine nucleoside binding	94	1010	2.39e-18
GO:0005525	molecular_function	GTP binding	94	1006	1.88e-18
GO:0017076	molecular_function	purine nucleotide binding	196	4730	0.00164
GO:0019001	molecular_function	guanyl nucleotide binding	94	1029	7.86e-18
GO:0032549	molecular_function	ribonucleoside binding	94	1023	5.51e-18
GO:0032550	molecular_function	purine ribonucleoside binding	94	1007	1.98e-18
GO:0032553	molecular_function	ribonucleotide binding	195	4757	0.00298
GO:0032555	molecular_function	purine ribonucleotide binding	195	4713	0.00187
GO:0032561	molecular_function	guanyl ribonucleotide binding	94	1025	6.11e-18
GO:0035639	molecular_function	purine ribonucleoside triphosphate binding	194	4659	0.00141
GO:0043168	molecular_function	anion binding	270	6632	0.000147
GO:0097367	molecular_function	carbohydrate derivative binding	214	5119	0.000401
GO:0004222	molecular_function	metalloendopeptidase activity	36	247	6.12e-12
GO:0008237	molecular_function	metallopeptidase activity	76	442	3.53e-31
GO:0036459	molecular_function	thiol-dependent ubiquitinyl hydrolase activity	18	53	6.12e-12
GO:0005509	molecular_function	calcium ion binding	89	1526	2.54e-06
GO:0030234	molecular_function	enzyme regulator activity	71	1165	1.29e-05
GO:0008144	molecular_function	drug binding	160	4083	0.0688
GO:0101005	molecular_function	ubiquitinyl hydrolase activity	18	53	6.12e-12
GO:0003707	molecular_function	steroid hormone receptor activity	13	136	0.0246
GO:0005212	molecular_function	structural constituent of eye lens	8	30	0.000375
GO:0005496	molecular_function	steroid binding	15	113	0.000321
GO:0015485	molecular_function	cholesterol binding	8	40	0.00289
GO:0032934	molecular_function	sterol binding	8	57	0.0268
GO:0019899	molecular_function	enzyme binding	90	2073	0.0558
GO:0015248	molecular_function	sterol transporter activity	6	20	0.00258
GO:0017127	molecular_function	cholesterol transporter activity	5	19	0.0184
GO:0060228	molecular_function	phosphatidylcholine-sterol O-acyltransferase activator activity	4	7	0.0031
GO:0016462	molecular_function	pyrophosphatase activity	81	1850	0.0714
GO:0004857	molecular_function	enzyme inhibitor activity	59	540	3.66e-14
GO:0016817	molecular_function	hydrolase activity, acting on acid anhydrides	83	1878	0.0529
GO:0016818	molecular_function	hydrolase activity, acting on acid anhydrides, in phosphorus-containing anhydrides	81	1868	0.0892
GO:0017111	molecular_function	nucleoside-triphosphatase activity	81	1775	0.027
GO:0016829	molecular_function	lyase activity	50	371	1.8e-15
GO:0016830	molecular_function	carbon-carbon lyase activity	50	147	5.2e-35
GO:0016831	molecular_function	carboxy-lyase activity	39	93	4.1e-31
GO:0030170	molecular_function	pyridoxal phosphate binding	39	162	8.5e-21
GO:0070279	molecular_function	vitamin B6 binding	39	162	8.5e-21
GO:0004553	molecular_function	hydrolase activity, hydrolyzing O-glycosyl compounds	25	272	0.000226
GO:0004568	molecular_function	chitinase activity	15	14	0
GO:0003924	molecular_function	GTPase activity	50	456	6.14e-12
GO:0004866	molecular_function	endopeptidase inhibitor activity	48	306	1.53e-17
GO:0003796	molecular_function	lysozyme activity	5	16	0.00859
GO:0008061	molecular_function	chitin binding	10	7	0
GO:0061783	molecular_function	peptidoglycan muralytic activity	5	22	0.0347
GO:0019900	molecular_function	kinase binding	38	678	0.0279
GO:0004867	molecular_function	serine-type endopeptidase inhibitor activity	16	213	0.064
GO:0030414	molecular_function	peptidase inhibitor activity	52	318	7.32e-20
GO:0061134	molecular_function	peptidase regulator activity	52	360	1.77e-17
GO:0061135	molecular_function	endopeptidase regulator activity	48	310	2.61e-17
GO:0016810	molecular_function	hydrolase activity, acting on carbon-nitrogen (but not peptide) bonds	20	282	0.0389
GO:0016798	molecular_function	hydrolase activity, acting on glycosyl bonds	25	337	0.00576
GO:0004332	molecular_function	fructose-bisphosphate aldolase activity	11	18	2.41e-10
GO:0016832	molecular_function	aldehyde-lyase activity	12	38	2.54e-07
GO:0001846	molecular_function	opsonin binding	4	8	0.00562
GO:0001848	molecular_function	complement binding	4	11	0.0202
GO:0001849	molecular_function	complement component C1q binding	4	5	0.000607
GO:0035258	molecular_function	steroid hormone receptor binding	9	73	0.0306
GO:0008238	molecular_function	exopeptidase activity	39	278	1.85e-12
GO:0004177	molecular_function	aminopeptidase activity	16	101	1.72e-05
GO:0008239	molecular_function	dipeptidyl-peptidase activity	6	25	0.0086
GO:0016805	molecular_function	dipeptidase activity	7	30	0.0031
GO:0034235	molecular_function	GPI anchor binding	3	8	0.0855
GO:0004576	molecular_function	oligosaccharyl transferase activity	10	24	2.72e-07
GO:0004579	molecular_function	dolichyl-diphosphooligosaccharide-protein glycotransferase activity	10	18	8.63e-09
GO:0004713	molecular_function	protein tyrosine kinase activity	23	330	0.0221
GO:0004714	molecular_function	transmembrane receptor protein tyrosine kinase activity	19	132	6.03e-06
GO:0005006	molecular_function	epidermal growth factor-activated receptor activity	9	5	0
GO:0019199	molecular_function	transmembrane receptor protein kinase activity	19	170	0.000228
GO:0004674	molecular_function	protein serine/threonine kinase activity	50	1012	0.0593
GO:0030235	molecular_function	nitric-oxide synthase regulator activity	4	7	0.0031
GO:0003756	molecular_function	protein disulfide isomerase activity	5	22	0.0347
GO:0016864	molecular_function	intramolecular oxidoreductase activity, transposing S-S bonds	5	22	0.0347
GO:0004882	molecular_function	androgen receptor activity	4	6	0.00157
GO:0009055	molecular_function	electron transfer activity	27	364	0.00322
GO:0015035	molecular_function	protein disulfide oxidoreductase activity	20	64	1.42e-12
GO:0015036	molecular_function	disulfide oxidoreductase activity	20	95	3.64e-09
GO:0016667	molecular_function	oxidoreductase activity, acting on a sulfur group of donors	26	148	2.94e-10
GO:0016853	molecular_function	isomerase activity	35	416	2.33e-05
GO:0005497	molecular_function	androgen binding	4	7	0.0031
GO:0004656	molecular_function	procollagen-proline 4-dioxygenase activity	10	15	7.35e-10
GO:0016706	molecular_function	oxidoreductase activity, acting on paired donors, with incorporation or reduction of molecular oxygen, 2-oxoglutarate as one donor, and incorporation of one atom each of oxygen into both donors	11	90	0.00961
GO:0019798	molecular_function	procollagen-proline dioxygenase activity	10	18	8.63e-09
GO:0031543	molecular_function	peptidyl-proline dioxygenase activity	10	21	5.98e-08
GO:0031545	molecular_function	peptidyl-proline 4-dioxygenase activity	10	18	8.63e-09
GO:0005021	molecular_function	vascular endothelial growth factor-activated receptor activity	7	19	0.000154
GO:0017154	molecular_function	semaphorin receptor activity	7	21	0.000307
GO:0016671	molecular_function	oxidoreductase activity, acting on a sulfur group of donors, disulfide as acceptor	6	26	0.0104
GO:0033743	molecular_function	peptide-methionine (R)-S-oxide reductase activity	6	11	6.08e-05
GO:0016765	molecular_function	transferase activity, transferring alkyl or aryl (other than methyl) groups	17	129	9.08e-05
GO:0004725	molecular_function	protein tyrosine phosphatase activity	20	242	0.00703
GO:0019901	molecular_function	protein kinase binding	33	605	0.0808
GO:0008312	molecular_function	7S RNA binding	4	13	0.0371
GO:0004615	molecular_function	phosphomannomutase activity	12	14	3.43e-14
GO:0016866	molecular_function	intramolecular transferase activity	13	99	0.00145
GO:0016868	molecular_function	intramolecular transferase activity, phosphotransferases	12	39	3.49e-07
GO:0004601	molecular_function	peroxidase activity	9	71	0.0255
GO:0000099	molecular_function	sulfur amino acid transmembrane transporter activity	5	14	0.00448
GO:0015184	molecular_function	L-cystine transmembrane transporter activity	5	8	0.00022
GO:0003743	molecular_function	translation initiation factor activity	19	150	4.02e-05
GO:0008135	molecular_function	translation factor activity, RNA binding	20	225	0.00291
GO:0016684	molecular_function	oxidoreductase activity, acting on peroxide as acceptor	9	73	0.0306
GO:0004499	molecular_function	N,N-dimethylaniline monooxygenase activity	4	14	0.0482
GO:0030274	molecular_function	LIM domain binding	8	22	3.32e-05
GO:0030284	molecular_function	estrogen receptor activity	4	8	0.00562
GO:0008158	molecular_function	hedgehog receptor activity	6	19	0.00197
GO:0008241	molecular_function	peptidyl-dipeptidase activity	22	13	0
GO:0008474	molecular_function	palmitoyl-(protein) hydrolase activity	7	18	0.000105
GO:0098599	molecular_function	palmitoyl hydrolase activity	7	18	0.000105
GO:0003726	molecular_function	double-stranded RNA adenosine deaminase activity	3	5	0.0219
GO:0016814	molecular_function	hydrolase activity, acting on carbon-nitrogen (but not peptide) bonds, in cyclic amidines	10	70	0.00562
GO:0019239	molecular_function	deaminase activity	10	66	0.0035
GO:0005220	molecular_function	inositol 1,4,5-trisphosphate-sensitive calcium-release channel activity	4	7	0.0031
GO:0003876	molecular_function	AMP deaminase activity	6	14	0.000306
GO:0004573	molecular_function	mannosyl-oligosaccharide glucosidase activity	5	5	6.09e-06
GO:0015926	molecular_function	glucosidase activity	5	22	0.0347
GO:0008503	molecular_function	benzodiazepine receptor activity	3	8	0.0855
GO:0019911	molecular_function	structural constituent of myelin sheath	7	33	0.00558
GO:0047623	molecular_function	adenosine-phosphate deaminase activity	6	14	0.000306
1 w vs 2 w up-regulated
GO ID	Ontology	Term	Number of genes in the list (q)	Number of genes in the genome (m)	p-value
GO:0002009	biological_process	morphogenesis of an epithelium	6	648	0.0133
GO:0009888	biological_process	tissue development	8	1943	0.0841
GO:0048729	biological_process	tissue morphogenesis	6	783	0.0323
GO:0060429	biological_process	epithelium development	7	1203	0.0404
GO:0003215	biological_process	cardiac right ventricle morphogenesis	2	20	0.0404
GO:0032495	biological_process	response to muramyl dipeptide	2	21	0.0426
GO:0035239	biological_process	tube morphogenesis	6	947	0.0532
GO:0035904	biological_process	aorta development	2	26	0.0507
GO:0035909	biological_process	aorta morphogenesis	2	24	0.0492
GO:0008544	biological_process	epidermis development	5	339	0.00919
GO:0042491	biological_process	inner ear auditory receptor cell differentiation	2	32	0.0698
GO:0045747	biological_process	positive regulation of Notch signaling pathway	2	25	0.0504
GO:0061307	biological_process	cardiac neural crest cell differentiation involved in heart development	2	9	0.012
GO:0061308	biological_process	cardiac neural crest cell development involved in heart development	2	7	0.00919
GO:0061309	biological_process	cardiac neural crest cell development involved in outflow tract morphogenesis	2	6	0.00795
GO:0061311	biological_process	cell surface receptor signaling pathway involved in heart development	2	23	0.049
GO:0061314	biological_process	Notch signaling involved in heart development	2	9	0.012
GO:0003197	biological_process	endocardial cushion development	2	39	0.0976
GO:0072017	biological_process	distal tubule development	2	22	0.0458
GO:0072070	biological_process	loop of Henle development	2	20	0.0404
GO:0043588	biological_process	skin development	4	271	0.038
GO:0016477	biological_process	cell migration	6	931	0.0507
GO:0048870	biological_process	cell motility	6	1022	0.0723
GO:0051674	biological_process	localization of cell	6	1022	0.0723
GO:0021537	biological_process	telencephalon development	4	288	0.0424
GO:0021543	biological_process	pallium development	4	194	0.0133
GO:0021795	biological_process	cerebral cortex cell migration	4	55	0.000524
GO:0021885	biological_process	forebrain cell migration	4	72	0.00112
GO:0021987	biological_process	cerebral cortex development	4	133	0.00603
GO:0022029	biological_process	telencephalon cell migration	4	68	0.00103
GO:0030900	biological_process	forebrain development	5	504	0.0361
GO:0050678	biological_process	regulation of epithelial cell proliferation	5	306	0.00783
GO:0050679	biological_process	positive regulation of epithelial cell proliferation	4	162	0.00919
GO:0001892	biological_process	embryonic placenta development	3	138	0.0558
GO:0001942	biological_process	hair follicle development	3	125	0.0492
GO:0022404	biological_process	molting cycle process	3	125	0.0492
GO:0022405	biological_process	hair cycle process	3	125	0.0492
GO:0042303	biological_process	molting cycle	3	130	0.0507
GO:0042633	biological_process	hair cycle	3	130	0.0507
GO:0098773	biological_process	skin epidermis development	3	125	0.0492
GO:0007431	biological_process	salivary gland development	3	70	0.0145
GO:0007435	biological_process	salivary gland morphogenesis	3	66	0.0133
GO:0035272	biological_process	exocrine system development	3	82	0.0225
GO:0048145	biological_process	regulation of fibroblast proliferation	3	93	0.0308
GO:0048146	biological_process	positive regulation of fibroblast proliferation	3	59	0.0107
GO:0048546	biological_process	digestive tract morphogenesis	4	85	0.00169
GO:0048565	biological_process	digestive tract development	4	152	0.00806
GO:0055123	biological_process	digestive system development	4	165	0.00919
GO:0060571	biological_process	morphogenesis of an epithelial fold	3	39	0.00589
GO:0005576	cellular_component	extracellular region	10	2841	0.0602
GO:0031982	cellular_component	vesicle	8	1856	0.0662
[truncated: 167 more rows]

## Sheet: GO terms- down-regulated DEGs
Table S2b: GO terms involved in down-regulated DEGs at different time points
Before vs 0 h down-regulated
GO ID	Ontology	Term	Number of genes in the list (q)	Number of genes in the genome (m)	p-value
GO:0006807	biological_process	nitrogen compound metabolic process	75	11928	0.00341
GO:0008152	biological_process	metabolic process	82	14485	0.0382
GO:0019538	biological_process	protein metabolic process	57	5805	7.27e-08
GO:0022607	biological_process	cellular component assembly	26	2112	0.000132
GO:0034622	biological_process	cellular protein-containing complex assembly	10	758	0.0884
GO:0043170	biological_process	macromolecule metabolic process	74	10330	4.72e-05
GO:0043933	biological_process	protein-containing complex subunit organization	19	1562	0.00342
GO:0044085	biological_process	cellular component biogenesis	26	2302	0.000555
GO:0044238	biological_process	primary metabolic process	78	13197	0.0159
GO:0044267	biological_process	cellular protein metabolic process	37	4211	0.00124
GO:0065003	biological_process	protein-containing complex assembly	19	1326	0.000489
GO:0071704	biological_process	organic substance metabolic process	78	13859	0.0634
GO:1901564	biological_process	organonitrogen compound metabolic process	57	7528	0.000348
GO:0006915	biological_process	apoptotic process	23	1087	7.13e-08
GO:0008219	biological_process	cell death	24	1296	3.4e-07
GO:0012501	biological_process	programmed cell death	23	1115	1.11e-07
GO:0002218	biological_process	activation of innate immune response	5	170	0.0567
GO:0002221	biological_process	pattern recognition receptor signaling pathway	5	153	0.0385
GO:0002224	biological_process	toll-like receptor signaling pathway	5	141	0.0277
GO:0002758	biological_process	innate immune response-activating signal transduction	5	157	0.042
GO:0034138	biological_process	toll-like receptor 3 signaling pathway	5	81	0.00285
GO:0010033	biological_process	response to organic substance	29	2917	0.00143
GO:0042221	biological_process	response to chemical	33	4170	0.02
GO:0002237	biological_process	response to molecule of bacterial origin	11	371	9.62e-05
GO:0009607	biological_process	response to biotic stimulus	12	838	0.0195
GO:0009617	biological_process	response to bacterium	11	530	0.00198
GO:0032496	biological_process	response to lipopolysaccharide	11	350	5.91e-05
GO:0033993	biological_process	response to lipid	22	886	1.17e-08
GO:0043207	biological_process	response to external biotic stimulus	12	802	0.0137
GO:0051707	biological_process	response to other organism	12	802	0.0137
GO:1901700	biological_process	response to oxygen-containing compound	22	1536	9.21e-05
GO:0010941	biological_process	regulation of cell death	34	1708	2.1e-11
GO:0042981	biological_process	regulation of apoptotic process	34	1613	4.84e-12
GO:0043066	biological_process	negative regulation of apoptotic process	13	989	0.0239
GO:0043067	biological_process	regulation of programmed cell death	34	1632	5.97e-12
GO:0043069	biological_process	negative regulation of programmed cell death	13	998	0.0255
GO:0060548	biological_process	negative regulation of cell death	13	1044	0.0376
GO:0006464	biological_process	cellular protein modification process	27	2843	0.00518
GO:0006793	biological_process	phosphorus metabolic process	23	2532	0.0297
GO:0036211	biological_process	protein modification process	27	2843	0.00518
GO:0043412	biological_process	macromolecule modification	27	3022	0.0129
GO:0009719	biological_process	response to endogenous stimulus	25	1490	9.16e-07
GO:0000302	biological_process	response to reactive oxygen species	10	177	1.12e-06
GO:0006979	biological_process	response to oxidative stress	10	404	0.00115
GO:0033554	biological_process	cellular response to stress	18	1777	0.038
GO:0009628	biological_process	response to abiotic stimulus	23	1237	6.55e-07
GO:0001525	biological_process	angiogenesis	12	390	2.43e-05
GO:0001568	biological_process	blood vessel development	13	635	0.000474
GO:0001944	biological_process	vasculature development	13	672	0.000806
GO:0007275	biological_process	multicellular organism development	41	6088	0.0709
GO:0035239	biological_process	tube morphogenesis	12	947	0.0491
GO:0048514	biological_process	blood vessel morphogenesis	12	528	0.000413
GO:0048646	biological_process	anatomical structure formation involved in morphogenesis	13	1075	0.0466
GO:0072358	biological_process	cardiovascular system development	13	677	0.000856
GO:0072359	biological_process	circulatory system development	13	1111	0.0587
GO:0009056	biological_process	catabolic process	25	2230	0.000904
GO:1901575	biological_process	organic substance catabolic process	24	1942	0.000323
GO:0001701	biological_process	in utero embryonic development	12	646	0.00233
GO:0009790	biological_process	embryo development	22	1588	0.000151
GO:0009792	biological_process	embryo development ending in birth or egg hatching	21	1031	6.83e-07
GO:0043009	biological_process	chordate embryonic development	21	1015	5.48e-07
GO:0006869	biological_process	lipid transport	13	276	6.8e-08
GO:0010876	biological_process	lipid localization	13	304	1.98e-07
GO:0007507	biological_process	heart development	11	652	0.00967
GO:0007517	biological_process	muscle organ development	8	300	0.00455
GO:0030522	biological_process	intracellular receptor signaling pathway	5	178	0.0663
GO:0002520	biological_process	immune system development	13	741	0.00198
GO:0048534	biological_process	hematopoietic or lymphoid organ development	13	691	0.00104
GO:0002009	biological_process	morphogenesis of an epithelium	10	648	0.0342
GO:0060562	biological_process	epithelial tube morphogenesis	9	498	0.0227
GO:0009725	biological_process	response to hormone	20	1017	2.77e-06
GO:0042493	biological_process	response to drug	21	1002	4.54e-07
GO:0006508	biological_process	proteolysis	32	1972	1.68e-08
GO:0006511	biological_process	ubiquitin-dependent protein catabolic process	10	577	0.0153
GO:0009057	biological_process	macromolecule catabolic process	13	1108	0.0576
GO:0019941	biological_process	modification-dependent protein catabolic process	10	588	0.0176
GO:0030163	biological_process	protein catabolic process	12	722	0.00561
GO:0043632	biological_process	modification-dependent macromolecule catabolic process	10	591	0.018
GO:0044248	biological_process	cellular catabolic process	24	1919	0.000269
GO:0044257	biological_process	cellular protein catabolic process	12	650	0.00245
GO:0044265	biological_process	cellular macromolecule catabolic process	13	934	0.0147
GO:0051603	biological_process	proteolysis involved in cellular protein catabolic process	12	632	0.00198
GO:0002761	biological_process	regulation of myeloid leukocyte differentiation	5	112	0.0108
GO:0045637	biological_process	regulation of myeloid cell differentiation	5	183	0.0726
GO:0001666	biological_process	response to hypoxia	7	350	0.0525
GO:0036293	biological_process	response to decreased oxygen levels	7	354	0.0558
GO:0070482	biological_process	response to oxygen levels	7	389	0.0858
GO:0002088	biological_process	lens development in camera-type eye	6	111	0.00107
GO:0006006	biological_process	glucose metabolic process	6	179	0.0108
GO:0019318	biological_process	hexose metabolic process	6	286	0.0873
GO:0006457	biological_process	protein folding	9	394	0.00489
GO:0007021	biological_process	tubulin complex assembly	6	15	1.17e-08
GO:0007568	biological_process	aging	9	361	0.00275
GO:0030308	biological_process	negative regulation of cell growth	6	182	0.0117
GO:0045926	biological_process	negative regulation of growth	6	292	0.0951
GO:0031109	biological_process	microtubule polymerization or depolymerization	6	36	2.2e-06
GO:0014070	biological_process	response to organic cyclic compound	21	882	5.91e-08
GO:0032355	biological_process	response to estradiol	14	132	4.74e-13
GO:0009636	biological_process	response to toxic substance	18	452	4.76e-10
GO:0010035	biological_process	response to inorganic substance	17	472	9.22e-09
GO:0042542	biological_process	response to hydrogen peroxide	9	121	6.55e-07
GO:0046677	biological_process	response to antibiotic	17	321	2.67e-11
GO:0010466	biological_process	negative regulation of peptidase activity	7	161	0.00081
GO:0010951	biological_process	negative regulation of endopeptidase activity	7	157	0.00072
GO:0030162	biological_process	regulation of proteolysis	12	530	0.000421
GO:0032269	biological_process	negative regulation of cellular protein metabolic process	10	725	0.0679
GO:0043154	biological_process	negative regulation of cysteine-type endopeptidase activity involved in apoptotic process	7	90	2.51e-05
GO:0043281	biological_process	regulation of cysteine-type endopeptidase activity involved in apoptotic process	9	214	6.51e-05
GO:0044092	biological_process	negative regulation of molecular function	12	798	0.0132
GO:0045861	biological_process	negative regulation of proteolysis	7	240	0.00716
GO:0051346	biological_process	negative regulation of hydrolase activity	7	283	0.0179
GO:0052547	biological_process	regulation of peptidase activity	9	307	0.000904
GO:0052548	biological_process	regulation of endopeptidase activity	9	298	0.000741
GO:2000116	biological_process	regulation of cysteine-type endopeptidase activity	9	227	9.79e-05
GO:2000117	biological_process	negative regulation of cysteine-type endopeptidase activity	7	93	3.11e-05
GO:0000165	biological_process	MAPK cascade	8	264	0.00207
GO:0023014	biological_process	signal transduction by protein phosphorylation	8	272	0.00248
GO:0031098	biological_process	stress-activated protein kinase signaling cascade	8	163	9.01e-05
GO:0051403	biological_process	stress-activated MAPK cascade	8	160	8.02e-05
GO:0060561	biological_process	apoptotic process involved in morphogenesis	6	13	4.35e-09
GO:1902742	biological_process	apoptotic process involved in development	6	16	1.68e-08
GO:2000377	biological_process	regulation of reactive oxygen species metabolic process	6	136	0.00285
GO:2000378	biological_process	negative regulation of reactive oxygen species metabolic process	6	30	7.22e-07
GO:0051259	biological_process	protein complex oligomerization	10	531	0.00831
GO:0043901	biological_process	negative regulation of multi-organism process	4	114	0.089
GO:0060467	biological_process	negative regulation of fertilization	2	10	0.0569
GO:0060468	biological_process	prevention of polyspermy	2	8	0.0388
GO:0019439	biological_process	aromatic compound catabolic process	11	599	0.00503
GO:0034655	biological_process	nucleobase-containing compound catabolic process	11	520	0.0017
GO:0044270	biological_process	cellular nitrogen compound catabolic process	11	591	0.00459
GO:0046700	biological_process	heterocycle catabolic process	11	592	0.00463
GO:1901361	biological_process	organic cyclic compound catabolic process	11	638	0.00809
GO:0001774	biological_process	microglial cell activation	2	11	0.0663
GO:0002756	biological_process	MyD88-independent toll-like receptor signaling pathway	4	82	0.0333
GO:0002521	biological_process	leukocyte differentiation	12	357	9.74e-06
GO:0002573	biological_process	myeloid leukocyte differentiation	10	117	3.07e-08
GO:0030097	biological_process	hemopoiesis	12	637	0.00207
GO:0030099	biological_process	myeloid cell differentiation	12	261	3.76e-07
GO:0031953	biological_process	negative regulation of protein autophosphorylation	2	10	0.0569
GO:0034142	biological_process	toll-like receptor 4 signaling pathway	4	99	0.0588
GO:0035666	biological_process	TRIF-dependent toll-like receptor signaling pathway	4	76	0.0255
GO:0043523	biological_process	regulation of neuron apoptotic process	6	235	0.0387
GO:1901214	biological_process	regulation of neuron death	6	250	0.05
GO:0043922	biological_process	negative regulation by host of viral transcription	2	12	0.0763
GO:0043923	biological_process	positive regulation by host of viral transcription	2	11	0.0663
GO:0002763	biological_process	positive regulation of myeloid leukocyte differentiation	4	42	0.00336
GO:0045639	biological_process	positive regulation of myeloid cell differentiation	4	75	0.0245
GO:0045655	biological_process	regulation of monocyte differentiation	2	13	0.0873
GO:0045657	biological_process	positive regulation of monocyte differentiation	2	7	0.0306
GO:0010038	biological_process	response to metal ion	10	336	0.000284
GO:0016226	biological_process	iron-sulfur cluster assembly	5	30	3.47e-05
GO:0031163	biological_process	metallo-sulfur cluster assembly	5	30	3.47e-05
GO:0001838	biological_process	embryonic epithelial tube formation	8	191	0.000268
GO:0001841	biological_process	neural tube formation	8	162	8.71e-05
GO:0016331	biological_process	morphogenesis of embryonic epithelium	8	223	0.00073
GO:0021915	biological_process	neural tube development	8	240	0.00115
GO:0035148	biological_process	tube formation	8	223	0.00073
GO:0072175	biological_process	epithelial tube formation	8	205	0.000421
GO:0009266	biological_process	response to temperature stimulus	8	173	0.000132
GO:0009409	biological_process	response to cold	8	58	4.94e-08
GO:0030225	biological_process	macrophage differentiation	8	19	4.84e-12
GO:0032025	biological_process	response to cobalt ion	8	7	0
GO:0045471	biological_process	response to ethanol	8	164	9.21e-05
GO:0097305	biological_process	response to alcohol	8	214	0.000555
GO:0051291	biological_process	protein heterooligomerization	8	146	4.31e-05
GO:0045651	biological_process	positive regulation of macrophage differentiation	2	11	0.0663
GO:0097191	biological_process	extrinsic apoptotic signaling pathway	3	44	0.0606
GO:0097202	biological_process	activation of cysteine-type endopeptidase activity	2	9	0.0479
GO:0010822	biological_process	positive regulation of mitochondrion organization	3	49	0.0774
GO:0031115	biological_process	negative regulation of microtubule polymerization	2	12	0.0763
GO:0045078	biological_process	positive regulation of interferon-gamma biosynthetic process	2	13	0.0873
GO:0006040	biological_process	amino sugar metabolic process	10	65	1.1e-10
GO:0006047	biological_process	UDP-N-acetylglucosamine metabolic process	10	21	6.33e-16
GO:0006049	biological_process	UDP-N-acetylglucosamine catabolic process	10	10	2.33e-21
GO:0009225	biological_process	nucleotide-sugar metabolic process	10	57	2.96e-11
GO:0009227	biological_process	nucleotide-sugar catabolic process	10	12	1.36e-19
GO:0034656	biological_process	nucleobase-containing small molecule catabolic process	10	48	5.61e-12
GO:0044282	biological_process	small molecule catabolic process	10	415	0.00143
GO:0046348	biological_process	amino sugar catabolic process	10	29	2.49e-14
GO:1901136	biological_process	carbohydrate derivative catabolic process	10	202	3.78e-06
GO:0006486	biological_process	protein glycosylation	9	364	0.00285
GO:0009100	biological_process	glycoprotein metabolic process	9	494	0.0216
GO:0009101	biological_process	glycoprotein biosynthetic process	9	416	0.00684
GO:0043413	biological_process	macromolecule glycosylation	9	364	0.00285
GO:0070085	biological_process	glycosylation	9	370	0.0032
GO:0005829	cellular_component	cytosol	33	2938	3.47e-05
GO:0043005	cellular_component	neuron projection	13	1105	0.0569
GO:0044297	cellular_component	cell body	12	497	0.000236
GO:0005794	cellular_component	Golgi apparatus	18	1826	0.0484
GO:0030016	cellular_component	myofibril	6	281	0.0809
GO:0030017	cellular_component	sarcomere	6	248	0.0484
GO:0030018	cellular_component	Z disc	6	142	0.00348
GO:0031674	cellular_component	I band	6	160	0.00611
GO:0044449	cellular_component	contractile fiber part	6	274	0.0726
GO:0032432	cellular_component	actin filament bundle	6	62	5.09e-05
GO:0030684	cellular_component	preribosome	8	24	3.47e-11
GO:0030686	cellular_component	90S preribosome	8	11	1.5e-14
GO:0030687	cellular_component	preribosome, large subunit precursor	8	6	0
GO:0030689	cellular_component	Noc complex	8	5	0
GO:0031264	cellular_component	death-inducing signaling complex	8	9	9.77e-16
GO:0031265	cellular_component	CD95 death-inducing signaling complex	8	7	0
GO:0045121	cellular_component	membrane raft	8	308	0.00518
GO:0098589	cellular_component	membrane region	8	313	0.00561
GO:0098857	cellular_component	membrane microdomain	8	308	0.00518
GO:0031369	molecular_function	translation initiation factor binding	3	32	0.0277
GO:0004721	molecular_function	phosphoprotein phosphatase activity	12	383	2.03e-05
GO:0004725	molecular_function	protein tyrosine phosphatase activity	12	242	1.77e-07
GO:0016787	molecular_function	hydrolase activity	52	5848	1.2e-05
GO:0016788	molecular_function	hydrolase activity, acting on ester bonds	16	1495	0.0422
GO:0016791	molecular_function	phosphatase activity	12	595	0.00115
GO:0042578	molecular_function	phosphoric ester hydrolase activity	13	824	0.00494
GO:0140096	molecular_function	catalytic activity, acting on a protein	51	4624	1.88e-08
GO:0043169	molecular_function	cation binding	54	7899	0.00809
GO:0046872	molecular_function	metal ion binding	54	7782	0.00561
GO:0008270	molecular_function	zinc ion binding	33	4142	0.018
GO:0046914	molecular_function	transition metal ion binding	39	4666	0.00203
GO:0008233	molecular_function	peptidase activity	26	1554	5.09e-07
GO:0008234	molecular_function	cysteine-type peptidase activity	21	372	1.15e-14
GO:0070011	molecular_function	peptidase activity, acting on L-amino acid peptides	26	1481	2.06e-07
GO:0005212	molecular_function	structural constituent of eye lens	8	30	2.5e-10
GO:0008017	molecular_function	microtubule binding	6	247	0.0479
GO:0008080	molecular_function	N-acetyltransferase activity	5	136	0.024
GO:0016407	molecular_function	acetyltransferase activity	5	156	0.0412
GO:0016410	molecular_function	N-acyltransferase activity	5	180	0.0684
GO:0048256	molecular_function	flap endonuclease activity	2	11	0.0663
GO:0008134	molecular_function	transcription factor binding	10	728	0.0695
GO:0016757	molecular_function	transferase activity, transferring glycosyl groups	10	669	0.0418
GO:0004175	molecular_function	endopeptidase activity	21	966	2.52e-07
GO:0035497	molecular_function	cAMP response element binding	2	8	0.0388
GO:0004197	molecular_function	cysteine-type endopeptidase activity	16	192	1.88e-13
GO:0005126	molecular_function	cytokine receptor binding	8	285	0.00328
GO:0005164	molecular_function	tumor necrosis factor receptor binding	8	36	1.17e-09
GO:0032813	molecular_function	tumor necrosis factor receptor superfamily binding	8	50	1.68e-08
GO:0035259	molecular_function	glucocorticoid receptor binding	2	12	0.0763
GO:0048156	molecular_function	tau protein binding	2	13	0.0873
GO:0055106	molecular_function	ubiquitin-protein transferase regulator activity	2	9	0.0479
GO:0008194	molecular_function	UDP-glycosyltransferase activity	9	205	4.72e-05
GO:0008375	molecular_function	acetylglucosaminyltransferase activity	9	83	3.15e-08
GO:0016758	molecular_function	transferase activity, transferring hexosyl groups	9	400	0.00523
0 h vs 24 h down-regulated
GO ID	Ontology	Term	Number of genes in the list (q)	Number of genes in the genome (m)	p-value
GO:0006996	biological_process	organelle organization	118	3000	4.54e-06
GO:0009987	biological_process	cellular process	577	21785	0.00303
GO:0016043	biological_process	cellular component organization	243	5559	2.96e-19
GO:0022607	biological_process	cellular component assembly	89	2112	1.2e-05
GO:0034622	biological_process	cellular protein-containing complex assembly	33	758	0.0295
GO:0043933	biological_process	protein-containing complex subunit organization	59	1562	0.0153
GO:0044085	biological_process	cellular component biogenesis	90	2302	0.000175
GO:0065003	biological_process	protein-containing complex assembly	59	1326	0.000243
GO:0071840	biological_process	cellular component organization or biogenesis	244	5708	4.12e-18
GO:0050789	biological_process	regulation of biological process	463	14594	3.04e-12
GO:0050794	biological_process	regulation of cellular process	444	13852	3.29e-12
GO:0065007	biological_process	biological regulation	474	15503	5.44e-10
GO:0006464	biological_process	cellular protein modification process	98	2843	0.0064
GO:0019538	biological_process	protein metabolic process	184	5805	0.0011
GO:0036211	biological_process	protein modification process	98	2843	0.0064
GO:0043412	biological_process	macromolecule modification	98	3022	0.0399
GO:1901564	biological_process	organonitrogen compound metabolic process	214	7528	0.0674
GO:0048519	biological_process	negative regulation of biological process	162	5160	0.00527
GO:0048523	biological_process	negative regulation of cellular process	147	4579	0.00428
GO:0009893	biological_process	positive regulation of metabolic process	99	3023	0.0286
GO:0031325	biological_process	positive regulation of cellular metabolic process	97	2855	0.011
GO:0048518	biological_process	positive regulation of biological process	160	5385	0.0529
GO:0048522	biological_process	positive regulation of cellular process	139	4663	0.0912
GO:0006810	biological_process	transport	211	5206	6.64e-13
GO:0006897	biological_process	endocytosis	77	621	1.12e-29
GO:0006898	biological_process	receptor-mediated endocytosis	18	131	3.14e-07
GO:0016192	biological_process	vesicle-mediated transport	112	1586	4.72e-22
GO:0051179	biological_process	localization	253	6443	2.12e-14
GO:0051234	biological_process	establishment of localization	214	5287	4.6e-13
GO:0098657	biological_process	import into cell	78	637	1.05e-29
GO:0006950	biological_process	response to stress	147	4396	0.000706
GO:0050896	biological_process	response to stimulus	385	10495	3.9e-19
GO:0007154	biological_process	cell communication	259	6841	6.08e-13
GO:0023052	biological_process	signaling	259	6607	1.01e-14
GO:0022603	biological_process	regulation of anatomical structure morphogenesis	53	911	3.64e-07
GO:0050793	biological_process	regulation of developmental process	91	2444	0.000895
GO:0051239	biological_process	regulation of multicellular organismal process	98	2813	0.00455
GO:2000026	biological_process	regulation of multicellular organismal development	70	1854	0.00498
GO:0009605	biological_process	response to external stimulus	90	2137	1.06e-05
GO:0009607	biological_process	response to biotic stimulus	37	838	0.0127
GO:0009617	biological_process	response to bacterium	30	530	0.000829
GO:0043207	biological_process	response to external biotic stimulus	37	802	0.00572
GO:0051707	biological_process	response to other organism	37	802	0.00572
GO:0007165	biological_process	signal transduction	258	6130	1.72e-18
GO:0051716	biological_process	cellular response to stimulus	328	7895	3.85e-24
GO:0007166	biological_process	cell surface receptor signaling pathway	139	2559	2.68e-17
GO:0007167	biological_process	enzyme linked receptor protein signaling pathway	54	1005	3.31e-06
GO:0009719	biological_process	response to endogenous stimulus	67	1490	4.36e-05
GO:0010033	biological_process	response to organic substance	139	2917	7.68e-13
GO:0042221	biological_process	response to chemical	192	4170	7.94e-17
GO:0070887	biological_process	cellular response to chemical stimulus	115	2499	1.46e-09
GO:0071310	biological_process	cellular response to organic substance	93	2040	2.05e-07
GO:0071495	biological_process	cellular response to endogenous stimulus	42	1088	0.059
GO:0008285	biological_process	negative regulation of cell proliferation	36	827	0.0188
GO:0042127	biological_process	regulation of cell proliferation	69	1794	0.00334
GO:0010839	biological_process	negative regulation of keratinocyte proliferation	3	5	0.00681
GO:0050678	biological_process	regulation of epithelial cell proliferation	21	306	0.00101
GO:0050680	biological_process	negative regulation of epithelial cell proliferation	14	127	0.000156
GO:0006928	biological_process	movement of cell or subcellular component	73	1738	0.000145
GO:0016477	biological_process	cell migration	42	931	0.00349
GO:0040011	biological_process	locomotion	59	1449	0.00259
GO:0048870	biological_process	cell motility	42	1022	0.0207
GO:0051674	biological_process	localization of cell	42	1022	0.0207
GO:0032879	biological_process	regulation of localization	75	1909	0.000912
GO:0051056	biological_process	regulation of small GTPase mediated signal transduction	41	546	1.99e-08
GO:0001666	biological_process	response to hypoxia	34	350	1e-09
GO:0036293	biological_process	response to decreased oxygen levels	34	354	1.35e-09
GO:0070482	biological_process	response to oxygen levels	35	389	3.84e-09
GO:0001838	biological_process	embryonic epithelial tube formation	15	191	0.00315
GO:0001841	biological_process	neural tube formation	15	162	0.000547
GO:0002009	biological_process	morphogenesis of an epithelium	43	648	2.7e-07
GO:0007275	biological_process	multicellular organism development	210	6088	9.11e-07
GO:0007399	biological_process	nervous system development	129	2814	1.09e-10
GO:0009653	biological_process	anatomical structure morphogenesis	137	2861	8.54e-13
GO:0009790	biological_process	embryo development	59	1588	0.022
GO:0009792	biological_process	embryo development ending in birth or egg hatching	50	1031	0.00014
GO:0009888	biological_process	tissue development	76	1943	0.000927
GO:0016331	biological_process	morphogenesis of embryonic epithelium	16	223	0.00502
GO:0021915	biological_process	neural tube development	15	240	0.0288
GO:0032501	biological_process	multicellular organismal process	235	7847	0.00259
GO:0032502	biological_process	developmental process	223	6813	1.52e-05
GO:0035148	biological_process	tube formation	16	223	0.00502
GO:0035239	biological_process	tube morphogenesis	57	947	3.02e-08
GO:0035295	biological_process	tube development	59	1223	2.44e-05
GO:0043009	biological_process	chordate embryonic development	50	1015	9.48e-05
GO:0048646	biological_process	anatomical structure formation involved in morphogenesis	61	1075	6.84e-08
GO:0048729	biological_process	tissue morphogenesis	48	783	3.95e-07
GO:0048731	biological_process	system development	193	5157	9.46e-09
GO:0048856	biological_process	anatomical structure development	220	6430	7.21e-07
GO:0060429	biological_process	epithelium development	51	1203	0.00304
GO:0060562	biological_process	epithelial tube morphogenesis	25	498	0.0191
GO:0072175	biological_process	epithelial tube formation	16	205	0.00204
GO:0008104	biological_process	protein localization	98	2311	2.31e-06
GO:0033036	biological_process	macromolecule localization	123	2635	1.19e-10
GO:0034613	biological_process	cellular protein localization	66	1516	0.000141
GO:0051641	biological_process	cellular localization	93	2309	4e-05
GO:0070727	biological_process	cellular macromolecule localization	66	1521	0.000155
GO:0000302	biological_process	response to reactive oxygen species	18	177	2.43e-05
GO:0006979	biological_process	response to oxidative stress	26	404	0.000363
GO:0033554	biological_process	cellular response to stress	75	1777	9.27e-05
GO:1901700	biological_process	response to oxygen-containing compound	86	1536	5.36e-11
GO:1901701	biological_process	cellular response to oxygen-containing compound	46	860	3.09e-05
GO:0009411	biological_process	response to UV	14	157	0.0015
GO:0009416	biological_process	response to light stimulus	20	347	0.013
GO:0009628	biological_process	response to abiotic stimulus	73	1237	2.94e-10
GO:0045786	biological_process	negative regulation of cell cycle	27	568	0.0252
GO:0051726	biological_process	regulation of cell cycle	40	1040	0.0761
GO:0034330	biological_process	cell junction organization	20	264	0.00041
GO:0034332	biological_process	adherens junction organization	12	86	7.36e-05
GO:0045216	biological_process	cell-cell junction organization	17	227	0.002
GO:0009966	biological_process	regulation of signal transduction	121	2719	3.21e-09
GO:0009968	biological_process	negative regulation of signal transduction	51	1012	4.14e-05
GO:0010646	biological_process	regulation of cell communication	130	3052	9e-09
GO:0010648	biological_process	negative regulation of cell communication	55	1106	2.43e-05
GO:0023051	biological_process	regulation of signaling	130	3074	1.41e-08
GO:0023057	biological_process	negative regulation of signaling	55	1109	2.61e-05
GO:0032006	biological_process	regulation of TOR signaling	8	55	0.00259
GO:0032007	biological_process	negative regulation of TOR signaling	8	30	3.28e-05
GO:0048583	biological_process	regulation of response to stimulus	155	3742	9.27e-10
GO:0048585	biological_process	negative regulation of response to stimulus	56	1293	0.00084
GO:1902531	biological_process	regulation of intracellular signal transduction	75	1620	3.79e-06
GO:1902532	biological_process	negative regulation of intracellular signal transduction	21	341	0.00417
GO:0001932	biological_process	regulation of protein phosphorylation	49	1253	0.0218
GO:0019220	biological_process	regulation of phosphate metabolic process	59	1537	0.0107
GO:0032268	biological_process	regulation of cellular protein metabolic process	77	2104	0.00587
GO:0042325	biological_process	regulation of phosphorylation	57	1337	0.00107
GO:0043549	biological_process	regulation of kinase activity	36	825	0.018
GO:0050790	biological_process	regulation of catalytic activity	70	1598	6.03e-05
GO:0051174	biological_process	regulation of phosphorus metabolic process	59	1550	0.0129
GO:0051246	biological_process	regulation of protein metabolic process	87	2317	0.00101
GO:0051248	biological_process	negative regulation of protein metabolic process	34	798	0.035
GO:0051338	biological_process	regulation of transferase activity	37	868	0.0225
GO:0065009	biological_process	regulation of molecular function	86	2143	0.000113
GO:0015833	biological_process	peptide transport	63	1851	0.0969
GO:0046907	biological_process	intracellular transport	58	1635	0.0614
GO:0051649	biological_process	establishment of localization in cell	64	1849	0.0649
GO:0071702	biological_process	organic substance transport	89	2445	0.00232
GO:0007049	biological_process	cell cycle	55	1423	0.0141
GO:0007169	biological_process	transmembrane receptor protein tyrosine kinase signaling pathway	46	732	3.94e-07
GO:0007507	biological_process	heart development	33	652	0.00261
GO:0048513	biological_process	animal organ development	134	3619	1.45e-05
GO:0072359	biological_process	circulatory system development	51	1111	0.000464
GO:0009725	biological_process	response to hormone	57	1017	3.54e-07
GO:0010243	biological_process	response to organonitrogen compound	42	986	0.0108
GO:0032868	biological_process	response to insulin	29	350	9.11e-07
GO:0032869	biological_process	cellular response to insulin stimulus	28	255	3.84e-09
GO:0032870	biological_process	cellular response to hormone stimulus	32	601	0.00137
GO:0043434	biological_process	response to peptide hormone	29	516	0.00125
GO:0071375	biological_process	cellular response to peptide hormone stimulus	28	357	4.69e-06
GO:0071417	biological_process	cellular response to organonitrogen compound	28	497	0.0016
GO:1901652	biological_process	response to peptide	33	532	5.59e-05
GO:1901653	biological_process	cellular response to peptide	28	357	4.69e-06
GO:1901698	biological_process	response to nitrogen compound	43	1053	0.0204
GO:1901699	biological_process	cellular response to nitrogen compound	28	539	0.00568
GO:0035556	biological_process	intracellular signal transduction	126	2402	1.83e-14
GO:0030030	biological_process	cell projection organization	86	1251	6.97e-16
GO:0051049	biological_process	regulation of transport	61	1373	0.000179
GO:0051128	biological_process	regulation of cellular component organization	107	1945	2.14e-13
GO:0043408	biological_process	regulation of MAPK cascade	37	702	0.000454
GO:0002376	biological_process	immune system process	86	2681	0.0962
GO:0045087	biological_process	innate immune response	40	915	0.00905
GO:0032535	biological_process	regulation of cellular component size	32	320	1.88e-09
GO:0065008	biological_process	regulation of biological quality	134	3922	0.000666
GO:0090066	biological_process	regulation of anatomical structure size	32	454	6.15e-06
GO:0006935	biological_process	chemotaxis	34	717	0.00639
GO:0042330	biological_process	taxis	34	717	0.00639
GO:0051259	biological_process	protein complex oligomerization	25	531	0.042
GO:0051291	biological_process	protein heterooligomerization	13	146	0.00276
GO:0007010	biological_process	cytoskeleton organization	75	1234	3.87e-11
GO:0003012	biological_process	muscle system process	17	319	0.0667
GO:0006936	biological_process	muscle contraction	17	272	0.0143
GO:0000902	biological_process	cell morphogenesis	71	964	1.83e-14
GO:0000904	biological_process	cell morphogenesis involved in differentiation	48	799	7.24e-07
GO:0007409	biological_process	axonogenesis	38	652	4e-05
GO:0007411	biological_process	axon guidance	30	463	7.14e-05
GO:0022008	biological_process	neurogenesis	96	1974	4.48e-09
GO:0030154	biological_process	cell differentiation	150	3885	2.17e-07
GO:0030182	biological_process	neuron differentiation	81	1352	9.13e-12
GO:0031175	biological_process	neuron projection development	65	988	5.15e-11
GO:0032989	biological_process	cellular component morphogenesis	73	1070	3.31e-13
GO:0032990	biological_process	cell part morphogenesis	53	773	1.46e-09
GO:0048468	biological_process	cell development	102	1938	1.43e-11
GO:0048666	biological_process	neuron development	66	1139	6.15e-09
GO:0048667	biological_process	cell morphogenesis involved in neuron differentiation	38	715	0.000291
GO:0048699	biological_process	generation of neurons	95	1827	1.89e-10
GO:0048812	biological_process	neuron projection morphogenesis	53	753	5.9e-10
GO:0048858	biological_process	cell projection morphogenesis	53	755	6.49e-10
GO:0048869	biological_process	cellular developmental process	164	3997	4.66e-10
GO:0061564	biological_process	axon development	38	700	0.000184
GO:0097485	biological_process	neuron projection guidance	30	463	7.14e-05
GO:0120036	biological_process	plasma membrane bounded cell projection organization	84	1206	7.95e-16
GO:0120039	biological_process	plasma membrane bounded cell projection morphogenesis	53	753	5.9e-10
GO:0030029	biological_process	actin filament-based process	61	698	1.24e-15
GO:0030036	biological_process	actin cytoskeleton organization	56	621	7.11e-15
GO:0030865	biological_process	cortical cytoskeleton organization	5	35	0.0542
GO:0030866	biological_process	cortical actin cytoskeleton organization	5	32	0.0373
GO:0006468	biological_process	protein phosphorylation	45	859	6.63e-05
GO:0016310	biological_process	phosphorylation	45	1172	0.0468
GO:0000165	biological_process	MAPK cascade	23	264	1.06e-05
GO:0001934	biological_process	positive regulation of protein phosphorylation	43	815	9.37e-05
GO:0009967	biological_process	positive regulation of signal transduction	59	1192	1.12e-05
GO:0010562	biological_process	positive regulation of phosphorus metabolic process	48	939	5.8e-05
GO:0010647	biological_process	positive regulation of cell communication	60	1319	0.00011
GO:0023014	biological_process	signal transduction by protein phosphorylation	23	272	1.7e-05
GO:0023056	biological_process	positive regulation of signaling	60	1326	0.000127
GO:0031098	biological_process	stress-activated protein kinase signaling cascade	18	163	7.73e-06
GO:0031401	biological_process	positive regulation of protein modification process	44	951	0.00145
GO:0032270	biological_process	positive regulation of cellular protein metabolic process	52	1206	0.00177
GO:0032872	biological_process	regulation of stress-activated MAPK cascade	21	229	1.52e-05
GO:0032874	biological_process	positive regulation of stress-activated MAPK cascade	17	153	1.51e-05
GO:0033674	biological_process	positive regulation of kinase activity	33	506	2.07e-05
GO:0042327	biological_process	positive regulation of phosphorylation	48	847	3.93e-06
GO:0043085	biological_process	positive regulation of catalytic activity	48	880	1.09e-05
GO:0043410	biological_process	positive regulation of MAPK cascade	31	512	0.000176
GO:0044093	biological_process	positive regulation of molecular function	55	1149	6.95e-05
GO:0045937	biological_process	positive regulation of phosphate metabolic process	48	939	5.8e-05
GO:0046328	biological_process	regulation of JNK cascade	20	206	1.21e-05
GO:0046330	biological_process	positive regulation of JNK cascade	16	142	2.71e-05
GO:0048584	biological_process	positive regulation of response to stimulus	78	1900	0.00015
GO:0051247	biological_process	positive regulation of protein metabolic process	53	1312	0.00681
GO:0051347	biological_process	positive regulation of transferase activity	33	527	4.61e-05
GO:0051403	biological_process	stress-activated MAPK cascade	18	160	5.95e-06
GO:0070302	biological_process	regulation of stress-activated protein kinase signaling cascade	21	230	1.63e-05
GO:0070304	biological_process	positive regulation of stress-activated protein kinase signaling cascade	17	154	1.64e-05
GO:0080135	biological_process	regulation of cellular response to stress	23	397	0.00482
GO:1902533	biological_process	positive regulation of intracellular signal transduction	44	822	5.09e-05
GO:0016055	biological_process	Wnt signaling pathway	19	332	0.0192
GO:0198738	biological_process	cell-cell signaling by wnt	19	332	0.0192
GO:0046777	biological_process	protein autophosphorylation	22	248	1.42e-05
GO:0010769	biological_process	regulation of cell morphogenesis involved in differentiation	14	240	0.0717
GO:0022604	biological_process	regulation of cell morphogenesis	24	413	0.00334
GO:0031344	biological_process	regulation of cell projection organization	22	461	0.065
GO:0050773	biological_process	regulation of dendrite development	8	100	0.0972
GO:0120035	biological_process	regulation of plasma membrane bounded cell projection organization	22	453	0.0541
GO:0007568	biological_process	aging	29	361	1.75e-06
GO:0046578	biological_process	regulation of Ras protein signal transduction	26	332	1.31e-05
GO:0042493	biological_process	response to drug	53	1002	6.67e-06
GO:0030804	biological_process	positive regulation of cyclic nucleotide biosynthetic process	6	56	0.0776
GO:0030816	biological_process	positive regulation of cAMP metabolic process	6	50	0.0468
GO:0030819	biological_process	positive regulation of cAMP biosynthetic process	6	44	0.0252
GO:0031279	biological_process	regulation of cyclase activity	6	43	0.0231
GO:0031281	biological_process	positive regulation of cyclase activity	6	12	1.45e-05
GO:0045761	biological_process	regulation of adenylate cyclase activity	6	38	0.0127
GO:0045762	biological_process	positive regulation of adenylate cyclase activity	6	8	6.34e-07
GO:0051339	biological_process	regulation of lyase activity	6	46	0.0316
GO:0051349	biological_process	positive regulation of lyase activity	6	14	4e-05
GO:0062013	biological_process	positive regulation of small molecule metabolic process	14	162	0.00205
GO:0030162	biological_process	regulation of proteolysis	32	530	0.000133
GO:0045861	biological_process	negative regulation of proteolysis	19	240	0.000373
GO:0007346	biological_process	regulation of mitotic cell cycle	21	390	0.0215
GO:0046580	biological_process	negative regulation of Ras protein signal transduction	8	47	0.000876
GO:0051058	biological_process	negative regulation of small GTPase mediated signal transduction	8	48	0.00101
GO:0030198	biological_process	extracellular matrix organization	25	355	0.000124
GO:0043062	biological_process	extracellular structure organization	25	394	0.000671
GO:0006629	biological_process	lipid metabolic process	62	1787	0.0699
GO:0006066	biological_process	alcohol metabolic process	22	313	0.000472
GO:1901615	biological_process	organic hydroxy compound metabolic process	27	503	0.00451
GO:0019216	biological_process	regulation of lipid metabolic process	26	310	3.88e-06
GO:0045834	biological_process	positive regulation of lipid metabolic process	22	138	4.19e-10
GO:0009894	biological_process	regulation of catabolic process	24	493	0.0342
GO:1903725	biological_process	regulation of phospholipid metabolic process	15	50	9.74e-11
GO:0006869	biological_process	lipid transport	28	276	2.25e-08
GO:0010876	biological_process	lipid localization	28	304	1.82e-07
GO:0015850	biological_process	organic hydroxy compound transport	12	120	0.00178
GO:0015918	biological_process	sterol transport	12	66	4.95e-06
GO:0030299	biological_process	intestinal cholesterol absorption	3	8	0.0299
GO:0030301	biological_process	cholesterol transport	12	66	4.95e-06
GO:0044241	biological_process	lipid digestion	3	10	0.0567
GO:0098856	biological_process	intestinal lipid absorption	3	8	0.0299
GO:0001568	biological_process	blood vessel development	41	635	1.24e-06
GO:0001944	biological_process	vasculature development	41	672	5.22e-06
GO:0048514	biological_process	blood vessel morphogenesis	41	528	7.68e-09
GO:0072358	biological_process	cardiovascular system development	41	677	6.24e-06
GO:0007219	biological_process	Notch signaling pathway	16	154	7.23e-05
GO:0006275	biological_process	regulation of DNA replication	19	141	1.67e-07
GO:0008156	biological_process	negative regulation of DNA replication	7	54	0.0135
GO:0051052	biological_process	regulation of DNA metabolic process	20	321	0.0051
GO:0090329	biological_process	regulation of DNA-dependent DNA replication	7	41	0.00268
GO:2000104	biological_process	negative regulation of DNA-dependent DNA replication	7	20	2.36e-05
GO:0032880	biological_process	regulation of protein localization	43	626	1.02e-07
GO:0042058	biological_process	regulation of epidermal growth factor receptor signaling pathway	7	76	0.0814
GO:1901184	biological_process	regulation of ERBB signaling pathway	7	77	0.0873
GO:0031647	biological_process	regulation of protein stability	12	137	0.00572
GO:2000027	biological_process	regulation of organ morphogenesis	21	234	2.13e-05
GO:0008283	biological_process	cell proliferation	43	889	0.000685
GO:0030855	biological_process	epithelial cell differentiation	23	501	0.0808
GO:0034765	biological_process	regulation of ion transmembrane transport	13	185	0.0229
GO:0051223	biological_process	regulation of protein transport	28	519	0.00318
GO:0070201	biological_process	regulation of establishment of protein localization	30	542	0.00121
GO:0090087	biological_process	regulation of peptide transport	28	537	0.00536
GO:0001525	biological_process	angiogenesis	36	390	1.05e-09
GO:0019751	biological_process	polyol metabolic process	11	138	0.0215
GO:0043647	biological_process	inositol phosphate metabolic process	9	66	0.00154
GO:0048568	biological_process	embryonic organ development	27	613	0.0655
GO:0007517	biological_process	muscle organ development	18	300	0.0157
GO:0009887	biological_process	animal organ morphogenesis	49	1288	0.0364
GO:0061061	biological_process	muscle structure development	32	560	0.000379
GO:0003279	biological_process	cardiac septum development	8	83	0.034
GO:0060411	biological_process	cardiac septum morphogenesis	8	57	0.00325
GO:0010035	biological_process	response to inorganic substance	35	472	5.06e-07
GO:2000377	biological_process	regulation of reactive oxygen species metabolic process	19	136	9.29e-08
GO:0002682	biological_process	regulation of immune system process	57	1430	0.00555
GO:0005975	biological_process	carbohydrate metabolic process	50	1101	0.000726
GO:0005996	biological_process	monosaccharide metabolic process	31	324	1.08e-08
GO:0019318	biological_process	hexose metabolic process	31	286	5.49e-10
GO:0006006	biological_process	glucose metabolic process	18	179	2.78e-05
GO:0016051	biological_process	carbohydrate biosynthetic process	15	208	0.00743
GO:0019319	biological_process	hexose biosynthetic process	14	83	1.17e-06
GO:0046364	biological_process	monosaccharide biosynthetic process	14	92	4.15e-06
GO:0001558	biological_process	regulation of cell growth	22	421	0.0236
GO:0030308	biological_process	negative regulation of cell growth	19	182	8.29e-06
GO:0045926	biological_process	negative regulation of growth	20	292	0.00156
GO:0051193	biological_process	regulation of cofactor metabolic process	6	47	0.035
GO:0010038	biological_process	response to metal ion	20	336	0.0089
GO:0006915	biological_process	apoptotic process	61	1087	1.02e-07
GO:0008219	biological_process	cell death	64	1296	3.99e-06
GO:0012501	biological_process	programmed cell death	61	1115	2.51e-07
GO:0003014	biological_process	renal system process	14	93	4.69e-06
GO:0010941	biological_process	regulation of cell death	85	1708	2.01e-08
GO:0042981	biological_process	regulation of apoptotic process	85	1613	1.36e-09
GO:0043067	biological_process	regulation of programmed cell death	85	1632	2.4e-09
GO:0043281	biological_process	regulation of cysteine-type endopeptidase activity involved in apoptotic process	19	214	7.99e-05
GO:0052547	biological_process	regulation of peptidase activity	19	307	0.00785
GO:0052548	biological_process	regulation of endopeptidase activity	19	298	0.00556
GO:2000116	biological_process	regulation of cysteine-type endopeptidase activity	19	227	0.000176
GO:0031334	biological_process	positive regulation of protein complex assembly	16	147	4.11e-05
GO:0043254	biological_process	regulation of protein complex assembly	31	284	4.75e-10
GO:0044087	biological_process	regulation of cellular component biogenesis	41	516	3.84e-09
GO:0044089	biological_process	positive regulation of cellular component biogenesis	25	279	2e-06
GO:0051130	biological_process	positive regulation of cellular component organization	40	790	0.000496
GO:0002520	biological_process	immune system development	34	741	0.0112
GO:0002521	biological_process	leukocyte differentiation	22	357	0.00294
GO:0030097	biological_process	hemopoiesis	33	637	0.00172
GO:0048534	biological_process	hematopoietic or lymphoid organ development	34	691	0.00334
GO:0045637	biological_process	regulation of myeloid cell differentiation	12	183	0.0585
GO:0014070	biological_process	response to organic cyclic compound	37	882	0.0287
GO:0033993	biological_process	response to lipid	45	886	0.000139
GO:2000241	biological_process	regulation of reproductive process	16	141	2.49e-05
GO:2000242	biological_process	negative regulation of reproductive process	14	71	1.63e-07
GO:0002253	biological_process	activation of immune response	32	543	0.00021
GO:0002429	biological_process	immune response-activating cell surface receptor signaling pathway	24	350	0.000291
GO:0002684	biological_process	positive regulation of immune system process	42	975	0.00866
GO:0002757	biological_process	immune response-activating signal transduction	30	481	0.000144
GO:0002764	biological_process	immune response-regulating signaling pathway	30	493	0.000226
GO:0002768	biological_process	immune response-regulating cell surface receptor signaling pathway	24	360	0.000454
GO:0050778	biological_process	positive regulation of immune response	33	720	0.0136
GO:0009620	biological_process	response to fungus	6	35	0.0081
GO:0010638	biological_process	positive regulation of organelle organization	19	357	0.0408
GO:0033043	biological_process	regulation of organelle organization	60	852	2.69e-11
GO:0030099	biological_process	myeloid cell differentiation	18	261	0.00329
GO:0045639	biological_process	positive regulation of myeloid cell differentiation	7	75	0.0757
GO:0001942	biological_process	hair follicle development	15	125	2.76e-05
GO:0008544	biological_process	epidermis development	23	339	0.000521
GO:0022404	biological_process	molting cycle process	15	125	2.76e-05
GO:0022405	biological_process	hair cycle process	15	125	2.76e-05
GO:0031069	biological_process	hair follicle morphogenesis	10	37	1.3e-06
GO:0042303	biological_process	molting cycle	15	130	4.33e-05
GO:0042633	biological_process	hair cycle	15	130	4.33e-05
GO:0043588	biological_process	skin development	18	271	0.00507
GO:0048730	biological_process	epidermis morphogenesis	10	46	1.05e-05
GO:0098773	biological_process	skin epidermis development	15	125	2.76e-05
GO:2001023	biological_process	regulation of response to drug	13	61	2.24e-07
GO:0002011	biological_process	morphogenesis of an epithelial sheet	7	68	0.0466
GO:0003215	biological_process	cardiac right ventricle morphogenesis	4	20	0.0465
GO:0032495	biological_process	response to muramyl dipeptide	4	21	0.0553
GO:0035904	biological_process	aorta development	5	26	0.0156
GO:0035909	biological_process	aorta morphogenesis	5	24	0.011
GO:0002065	biological_process	columnar/cuboidal epithelial cell differentiation	9	98	0.0247
GO:0007423	biological_process	sensory organ development	31	724	0.0514
GO:0009913	biological_process	epidermal cell differentiation	17	167	4.62e-05
GO:0035315	biological_process	hair cell differentiation	7	40	0.0023
GO:0042490	biological_process	mechanoreceptor differentiation	7	66	0.0399
GO:0042491	biological_process	inner ear auditory receptor cell differentiation	7	32	0.000568
GO:0060113	biological_process	inner ear receptor cell differentiation	7	60	0.0242
GO:0060563	biological_process	neuroepithelial cell differentiation	7	44	0.00407
GO:0045599	biological_process	negative regulation of fat cell differentiation	6	51	0.0518
GO:0045747	biological_process	positive regulation of Notch signaling pathway	4	25	0.099
GO:0003151	biological_process	outflow tract morphogenesis	7	64	0.0339
GO:0061307	biological_process	cardiac neural crest cell differentiation involved in heart development	6	9	1.74e-06
GO:0061308	biological_process	cardiac neural crest cell development involved in heart development	4	7	0.000706
GO:0061309	biological_process	cardiac neural crest cell development involved in outflow tract morphogenesis	4	6	0.000328
GO:0061311	biological_process	cell surface receptor signaling pathway involved in heart development	6	23	0.000829
GO:0061314	biological_process	Notch signaling involved in heart development	4	9	0.00217
GO:0001655	biological_process	urogenital system development	24	464	0.0163
GO:0001822	biological_process	kidney development	24	383	0.00115
GO:0072001	biological_process	renal system development	24	396	0.00187
GO:0072006	biological_process	nephron development	20	195	5.32e-06
GO:0072017	biological_process	distal tubule development	4	22	0.0649
GO:0072070	biological_process	loop of Henle development	4	20	0.0465
GO:0001709	biological_process	cell fate determination	11	65	3.18e-05
GO:0030216	biological_process	keratinocyte differentiation	12	108	0.000685
GO:0007264	biological_process	small GTPase mediated signal transduction	78	867	5.39e-21
GO:0006900	biological_process	vesicle budding from membrane	5	35	0.0542
GO:0016050	biological_process	vesicle organization	15	169	0.000865
GO:0051640	biological_process	organelle localization	22	444	0.0428
GO:0051656	biological_process	establishment of organelle localization	21	328	0.00255
GO:0050690	biological_process	regulation of defense response to virus by virus	5	29	0.025
GO:0016197	biological_process	endosomal transport	10	124	0.0327
GO:0072657	biological_process	protein localization to membrane	21	316	0.00155
GO:0007163	biological_process	establishment or maintenance of cell polarity	17	208	0.000719
GO:0036445	biological_process	neuronal stem cell division	4	20	0.0465
GO:0055057	biological_process	neuroblast division	4	20	0.0465
GO:0010256	biological_process	endomembrane system organization	17	255	0.00722
GO:0007528	biological_process	neuromuscular junction development	16	52	1.17e-11
GO:0050808	biological_process	synapse organization	19	194	2.07e-05
GO:0021884	biological_process	forebrain neuron development	5	33	0.0423
GO:0022612	biological_process	gland morphogenesis	17	220	0.00139
GO:0035272	biological_process	exocrine system development	13	82	7.23e-06
GO:0035264	biological_process	multicellular organism growth	16	100	2.57e-07
GO:0040007	biological_process	growth	24	535	0.0877
GO:0048589	biological_process	developmental growth	24	420	0.00428
GO:0040036	biological_process	regulation of fibroblast growth factor receptor signaling pathway	15	42	6e-12
GO:0090287	biological_process	regulation of cellular response to growth factor stimulus	20	274	0.000686
GO:0048706	biological_process	embryonic skeletal system development	14	212	0.0253
GO:0060348	biological_process	bone development	19	178	5.97e-06
GO:0007431	biological_process	salivary gland development	13	70	1.18e-06
GO:0007435	biological_process	salivary gland morphogenesis	13	66	5.87e-07
GO:0060688	biological_process	regulation of morphogenesis of a branching structure	13	84	9.47e-06
GO:1905330	biological_process	regulation of morphogenesis of an epithelium	18	134	4.39e-07
GO:0002064	biological_process	epithelial cell development	14	167	0.00278
GO:0002088	biological_process	lens development in camera-type eye	13	111	0.00018
GO:0043010	biological_process	camera-type eye development	21	422	0.0514
GO:0048024	biological_process	regulation of mRNA splicing, via spliceosome	6	40	0.0162
GO:0050684	biological_process	regulation of mRNA processing	6	54	0.0661
GO:0033119	biological_process	negative regulation of RNA splicing	4	17	0.0258
GO:0048025	biological_process	negative regulation of mRNA splicing, via spliceosome	4	13	0.00972
GO:0050686	biological_process	negative regulation of mRNA processing	4	14	0.0129
GO:0002431	biological_process	Fc receptor mediated stimulatory signaling pathway	19	203	3.9e-05
GO:0002433	biological_process	immune response-regulating cell surface receptor signaling pathway involved in phagocytosis	19	201	3.36e-05
GO:0006909	biological_process	phagocytosis	35	306	5.89e-12
GO:0038093	biological_process	Fc receptor signaling pathway	19	204	4.12e-05
GO:0038094	biological_process	Fc-gamma receptor signaling pathway	19	201	3.36e-05
GO:0038096	biological_process	Fc-gamma receptor signaling pathway involved in phagocytosis	19	201	3.36e-05
GO:0032388	biological_process	positive regulation of intracellular transport	9	94	0.0189
GO:0033157	biological_process	regulation of intracellular protein transport	9	107	0.0424
GO:0090316	biological_process	positive regulation of intracellular protein transport	9	70	0.00239
GO:1903827	biological_process	regulation of cellular protein localization	11	163	0.0696
GO:1903829	biological_process	positive regulation of cellular protein localization	11	100	0.00158
GO:0002062	biological_process	chondrocyte differentiation	15	71	1.66e-08
GO:0002063	biological_process	chondrocyte development	15	24	2.12e-16
GO:0003413	biological_process	chondrocyte differentiation involved in endochondral bone morphogenesis	3	10	0.0567
GO:0003418	biological_process	growth plate cartilage chondrocyte differentiation	3	5	0.00681
GO:0051216	biological_process	cartilage development	17	235	0.00296
GO:0060536	biological_process	cartilage morphogenesis	5	20	0.00471
GO:0061448	biological_process	connective tissue development	18	294	0.0127
GO:0007631	biological_process	feeding behavior	12	115	0.00121
GO:0006040	biological_process	amino sugar metabolic process	7	65	0.0368
GO:0060242	biological_process	contact inhibition	3	9	0.0423
GO:0006643	biological_process	membrane lipid metabolic process	16	288	0.0608
GO:0006665	biological_process	sphingolipid metabolic process	12	189	0.073
GO:0006672	biological_process	ceramide metabolic process	11	111	0.00378
GO:0010565	biological_process	regulation of cellular ketone metabolic process	11	165	0.0754
GO:0043393	biological_process	regulation of protein binding	12	151	0.0131
GO:0007015	biological_process	actin filament organization	27	223	9.98e-10
GO:0008154	biological_process	actin polymerization or depolymerization	16	57	5.3e-11
GO:0097435	biological_process	supramolecular fiber organization	29	428	4.58e-05
GO:0002696	biological_process	positive regulation of leukocyte activation	17	329	0.0888
GO:0051251	biological_process	positive regulation of lymphocyte activation	17	308	0.0488
GO:0002237	biological_process	response to molecule of bacterial origin	23	371	0.00191
GO:0032496	biological_process	response to lipopolysaccharide	21	350	0.00577
GO:0071216	biological_process	cellular response to biotic stimulus	13	177	0.0157
GO:0071219	biological_process	cellular response to molecule of bacterial origin	13	166	0.00892
GO:0071222	biological_process	cellular response to lipopolysaccharide	13	160	0.0064
GO:0006664	biological_process	glycolipid metabolic process	12	188	0.0704
GO:0031346	biological_process	positive regulation of cell projection organization	18	260	0.00315
GO:0007021	biological_process	tubulin complex assembly	12	15	5.26e-15
GO:0031109	biological_process	microtubule polymerization or depolymerization	12	36	3.93e-09
GO:0032355	biological_process	response to estradiol	20	132	8.43e-09
GO:0042542	biological_process	response to hydrogen peroxide	12	121	0.00193
GO:0046677	biological_process	response to antibiotic	20	321	0.0051
GO:0010466	biological_process	negative regulation of peptidase activity	12	161	0.0221
GO:0010951	biological_process	negative regulation of endopeptidase activity	12	157	0.0182
GO:0043154	biological_process	negative regulation of cysteine-type endopeptidase activity involved in apoptotic process	12	90	0.000116
GO:2000117	biological_process	negative regulation of cysteine-type endopeptidase activity	12	93	0.000158
GO:0060561	biological_process	apoptotic process involved in morphogenesis	12	13	2.04e-16
GO:1902742	biological_process	apoptotic process involved in development	13	16	1.99e-16
GO:2000378	biological_process	negative regulation of reactive oxygen species metabolic process	12	30	3.95e-10
GO:0043523	biological_process	regulation of neuron apoptotic process	20	235	8.12e-05
GO:1901214	biological_process	regulation of neuron death	20	250	0.00019
GO:0021826	biological_process	substrate-independent telencephalic tangential migration	4	10	0.00334
GO:0021831	biological_process	embryonic olfactory bulb interneuron precursor migration	4	5	0.000123
GO:0021843	biological_process	substrate-independent telencephalic tangential interneuron migration	4	10	0.00334
GO:0021885	biological_process	forebrain cell migration	10	72	0.000521
GO:0021889	biological_process	olfactory bulb interneuron differentiation	4	16	0.0212
GO:0021891	biological_process	olfactory bulb interneuron development	4	9	0.00217
GO:0022028	biological_process	tangential migration from the subventricular zone to the olfactory bulb	4	11	0.00498
GO:0022029	biological_process	telencephalon cell migration	10	68	0.00032
GO:0001554	biological_process	luteolysis	3	5	0.00681
GO:1900006	biological_process	positive regulation of dendrite development	6	53	0.0614
GO:0030041	biological_process	actin filament polymerization	10	32	3.02e-07
GO:0008064	biological_process	regulation of actin polymerization or depolymerization	23	168	2.78e-09
GO:0030832	biological_process	regulation of actin filament length	23	169	3.1e-09
GO:0030833	biological_process	regulation of actin filament polymerization	23	149	2.69e-10
GO:0030838	biological_process	positive regulation of actin filament polymerization	13	78	4.15e-06
GO:0032271	biological_process	regulation of protein polymerization	24	177	1.31e-09
GO:0032273	biological_process	positive regulation of protein polymerization	13	92	2.54e-05
GO:0032956	biological_process	regulation of actin cytoskeleton organization	41	286	1.78e-17
GO:0032970	biological_process	regulation of actin filament-based process	41	305	1.84e-16
GO:0034314	biological_process	Arp2/3 complex-mediated actin nucleation	8	27	1.45e-05
GO:0045010	biological_process	actin nucleation	8	28	1.93e-05
GO:0051493	biological_process	regulation of cytoskeleton organization	44	426	1.39e-13
GO:0051495	biological_process	positive regulation of cytoskeleton organization	15	164	0.00063
GO:0110053	biological_process	regulation of actin filament organization	25	217	1.5e-08
GO:1902903	biological_process	regulation of supramolecular fiber organization	26	287	8.78e-07
GO:1902905	biological_process	positive regulation of supramolecular fiber organization	15	148	0.000193
GO:0010310	biological_process	regulation of hydrogen peroxide metabolic process	4	8	0.0013
GO:0060263	biological_process	regulation of respiratory burst	4	10	0.00334
GO:0009409	biological_process	response to cold	8	58	0.00362
GO:0002573	biological_process	myeloid leukocyte differentiation	17	117	3.58e-07
GO:0030225	biological_process	macrophage differentiation	12	19	4.38e-13
GO:0032025	biological_process	response to cobalt ion	8	7	0
GO:0034612	biological_process	response to tumor necrosis factor	12	111	0.000874
GO:0007569	biological_process	cell aging	10	78	0.00101
GO:0007034	biological_process	vacuolar transport	11	60	1.48e-05
GO:0007041	biological_process	lysosomal transport	11	47	1.25e-06
GO:0002040	biological_process	sprouting angiogenesis	8	60	0.00456
GO:0003161	biological_process	cardiac conduction system development	8	12	7.88e-09
GO:0003334	biological_process	keratinocyte development	8	7	0
GO:0007030	biological_process	Golgi organization	10	58	8.15e-05
GO:0007097	biological_process	nuclear migration	8	29	2.53e-05
GO:0051647	biological_process	nucleus localization	8	35	0.000105
GO:0031272	biological_process	regulation of pseudopodium assembly	4	11	0.00498
GO:0031274	biological_process	positive regulation of pseudopodium assembly	4	10	0.00334
GO:0060491	biological_process	regulation of cell projection assembly	10	83	0.00165
GO:0120032	biological_process	regulation of plasma membrane bounded cell projection assembly	10	82	0.0015
GO:0120034	biological_process	positive regulation of plasma membrane bounded cell projection assembly	10	57	6.99e-05
GO:0031294	biological_process	lymphocyte costimulation	9	90	0.014
GO:0031295	biological_process	T cell costimulation	9	89	0.013
GO:0045785	biological_process	positive regulation of cell adhesion	20	419	0.0969
GO:0050870	biological_process	positive regulation of T cell activation	14	239	0.0694
GO:1903039	biological_process	positive regulation of leukocyte cell-cell adhesion	14	241	0.0736
GO:0031424	biological_process	keratinization	8	48	0.00101
GO:0032467	biological_process	positive regulation of cytokinesis	4	19	0.0389
GO:0033135	biological_process	regulation of peptidyl-serine phosphorylation	10	82	0.0015
GO:0033138	biological_process	positive regulation of peptidyl-serine phosphorylation	10	60	0.00011
GO:0035088	biological_process	establishment or maintenance of apical/basal cell polarity	11	24	5.21e-10
GO:0061245	biological_process	establishment or maintenance of bipolar cell polarity	11	24	5.21e-10
GO:0042059	biological_process	negative regulation of epidermal growth factor receptor signaling pathway	6	47	0.035
GO:1901185	biological_process	negative regulation of ERBB signaling pathway	6	47	0.035
GO:0043497	biological_process	regulation of protein heterodimerization activity	8	10	8.72e-10
GO:0043525	biological_process	positive regulation of neuron apoptotic process	9	65	0.00138
GO:1901216	biological_process	positive regulation of neuron death	9	66	0.00154
GO:0043550	biological_process	regulation of lipid kinase activity	13	41	1.31e-09
GO:0043551	biological_process	regulation of phosphatidylinositol 3-kinase activity	13	36	2.27e-10
GO:0043552	biological_process	positive regulation of phosphatidylinositol 3-kinase activity	13	32	4.17e-11
GO:0090218	biological_process	positive regulation of lipid kinase activity	13	33	6.55e-11
GO:1903727	biological_process	positive regulation of phospholipid metabolic process	13	38	4.8e-10
GO:0045740	biological_process	positive regulation of DNA replication	12	60	1.78e-06
GO:0051054	biological_process	positive regulation of DNA metabolic process	12	147	0.0106
GO:0030031	biological_process	cell projection assembly	24	220	9.82e-08
GO:0046847	biological_process	filopodium assembly	15	46	2.7e-11
GO:0120031	biological_process	plasma membrane bounded cell projection assembly	24	206	2.72e-08
GO:0048663	biological_process	neuron fate commitment	9	90	0.014
GO:0048664	biological_process	neuron fate determination	9	8	0
GO:0051017	biological_process	actin filament bundle assembly	8	92	0.0614
GO:0061572	biological_process	actin filament bundle organization	8	92	0.0614
GO:0051489	biological_process	regulation of filopodium assembly	7	49	0.00765
GO:0051645	biological_process	Golgi localization	8	15	8.35e-08
GO:0050803	biological_process	regulation of synapse structure or activity	12	124	0.00241
GO:0050807	biological_process	regulation of synapse organization	12	116	0.00131
GO:0051823	biological_process	regulation of synapse structural plasticity	8	13	1.89e-08
GO:0051835	biological_process	positive regulation of synapse structural plasticity	8	6	0
GO:0051988	biological_process	regulation of attachment of spindle microtubules to kinetochore	4	10	0.00334
GO:0003015	biological_process	heart process	8	83	0.034
GO:0060047	biological_process	heart contraction	8	82	0.0316
GO:0060070	biological_process	canonical Wnt signaling pathway	10	101	0.00752
GO:0060684	biological_process	epithelial-mesenchymal cell signaling	8	11	2.84e-09
GO:0060788	biological_process	ectodermal placode formation	10	45	8.45e-06
GO:0060789	biological_process	hair follicle placode formation	8	20	1.21e-06
GO:0071696	biological_process	ectodermal placode development	10	45	8.45e-06
GO:0071697	biological_process	ectodermal placode morphogenesis	10	45	8.45e-06
GO:0010970	biological_process	transport along microtubule	10	115	0.0197
GO:0030705	biological_process	cytoskeleton-dependent intracellular transport	11	128	0.0122
GO:0072384	biological_process	organelle transport along microtubule	10	85	0.002
GO:0099111	biological_process	microtubule-based transport	10	115	0.0197
GO:0090136	biological_process	epithelial cell-cell adhesion	8	14	4.09e-08
GO:0010770	biological_process	positive regulation of cell morphogenesis involved in differentiation	10	116	0.0209
GO:1900024	biological_process	regulation of substrate adhesion-dependent cell spreading	6	17	0.000135
GO:1900026	biological_process	positive regulation of substrate adhesion-dependent cell spreading	6	13	2.49e-05
GO:0032835	biological_process	glomerulus development	14	72	1.93e-07
GO:0032890	biological_process	regulation of organic acid transport	13	71	1.39e-06
GO:0044070	biological_process	regulation of anion transport	13	80	5.47e-06
GO:0051952	biological_process	regulation of amine transport	13	78	4.15e-06
GO:0051955	biological_process	regulation of amino acid transport	13	38	4.8e-10
GO:0042755	biological_process	eating behavior	5	33	0.0423
GO:0000768	biological_process	syncytium formation by plasma membrane fusion	5	20	0.00471
GO:0006949	biological_process	syncytium formation	9	29	1.83e-06
GO:0007520	biological_process	myoblast fusion	5	19	0.00367
GO:0045995	biological_process	regulation of embryonic development	16	124	4.85e-06
GO:0003094	biological_process	glomerular filtration	13	13	4.44e-19
GO:0097205	biological_process	renal filtration	13	13	4.44e-19
GO:0001817	biological_process	regulation of cytokine production	42	573	2.46e-08
GO:0010574	biological_process	regulation of vascular endothelial growth factor production	12	47	1.07e-07
GO:0010575	biological_process	positive regulation of vascular endothelial growth factor production	12	29	2.47e-10
GO:0006939	biological_process	smooth muscle contraction	12	67	5.8e-06
GO:0014831	biological_process	gastro-intestinal system smooth muscle contraction	12	12	1.78e-17
GO:0014846	biological_process	esophagus smooth muscle contraction	12	8	0
GO:0006029	biological_process	proteoglycan metabolic process	12	109	0.000739
GO:0030201	biological_process	heparan sulfate proteoglycan metabolic process	12	31	5.9e-10
GO:0032836	biological_process	glomerular basement membrane development	13	18	2.29e-15
GO:0035860	biological_process	glial cell-derived neurotrophic factor receptor signaling pathway	12	10	0
GO:0040037	biological_process	negative regulation of fibroblast growth factor receptor signaling pathway	12	22	4.64e-12
GO:0090288	biological_process	negative regulation of cellular response to growth factor stimulus	14	141	0.000491
GO:0021675	biological_process	nerve development	14	113	4.33e-05
GO:0060384	biological_process	innervation	12	29	2.47e-10
GO:0003156	biological_process	regulation of animal organ formation	13	68	8.3e-07
GO:0045992	biological_process	negative regulation of embryonic development	14	23	4.6e-15
GO:0060685	biological_process	regulation of prostatic bud formation	12	15	5.26e-15
GO:0060686	biological_process	negative regulation of prostatic bud formation	12	11	0
GO:1905331	biological_process	negative regulation of morphogenesis of an epithelium	14	27	8.68e-14
GO:0048010	biological_process	vascular endothelial growth factor receptor signaling pathway	9	39	2.43e-05
GO:0006013	biological_process	mannose metabolic process	12	38	7.92e-09
GO:0019307	biological_process	mannose biosynthetic process	12	14	1.14e-15
GO:0036109	biological_process	alpha-linolenic acid metabolic process	3	11	0.0727
GO:0043651	biological_process	linoleic acid metabolic process	3	8	0.0299
GO:0008343	biological_process	adult feeding behavior	3	11	0.0727
GO:0030252	biological_process	growth hormone secretion	3	12	0.0931
GO:0032106	biological_process	positive regulation of response to extracellular stimulus	3	6	0.0127
GO:0032109	biological_process	positive regulation of response to nutrient levels	3	6	0.0127
GO:0042036	biological_process	negative regulation of cytokine biosynthetic process	6	39	0.0142
GO:0042536	biological_process	negative regulation of tumor necrosis factor biosynthetic process	3	5	0.00681
GO:0045409	biological_process	negative regulation of interleukin-6 biosynthetic process	3	7	0.0205
GO:0045923	biological_process	positive regulation of fatty acid metabolic process	7	36	0.0012
GO:0043113	biological_process	receptor clustering	15	42	6e-12
GO:0051668	biological_process	localization within membrane	18	67	4.5e-12
GO:0035023	biological_process	regulation of Rho protein signal transduction	18	225	0.000552
GO:0010165	biological_process	response to X-ray	5	35	0.0542
GO:0060326	biological_process	cell chemotaxis	12	153	0.0146
GO:0000212	biological_process	meiotic spindle organization	4	6	0.000328
GO:0001767	biological_process	establishment of lymphocyte polarity	4	7	0.000706
GO:0001768	biological_process	establishment of T cell polarity	4	7	0.000706
GO:0032796	biological_process	uropod organization	4	6	0.000328
GO:0051295	biological_process	establishment of meiotic spindle localization	4	5	0.000123
GO:0001667	biological_process	ameboidal-type cell migration	22	208	7.65e-07
GO:0010631	biological_process	epithelial cell migration	9	101	0.0295
GO:0043542	biological_process	endothelial cell migration	9	87	0.0112
GO:0090130	biological_process	tissue migration	9	106	0.0402
GO:0090132	biological_process	epithelium migration	9	102	0.0314
GO:0021795	biological_process	cerebral cortex cell migration	9	55	0.000383
GO:0046849	biological_process	bone remodeling	7	63	0.0311
GO:0071542	biological_process	dopaminergic neuron differentiation	5	19	0.00367
GO:0032365	biological_process	intracellular lipid transport	4	21	0.0553
GO:0032366	biological_process	intracellular sterol transport	3	10	0.0567
GO:0032367	biological_process	intracellular cholesterol transport	3	10	0.0567
GO:0090175	biological_process	regulation of establishment of planar polarity	5	39	0.0821
GO:0006911	biological_process	phagocytosis, engulfment	4	12	0.00703
GO:0010324	biological_process	membrane invagination	4	18	0.032
GO:0099024	biological_process	plasma membrane invagination	4	16	0.0212
GO:0035767	biological_process	endothelial cell chemotaxis	7	11	1.84e-07
GO:0016358	biological_process	dendrite development	20	144	3.82e-08
GO:0006261	biological_process	DNA-dependent DNA replication	14	117	6.4e-05
GO:0045005	biological_process	DNA-dependent DNA replication maintenance of fidelity	6	19	0.000266
GO:0048478	biological_process	replication fork protection	6	10	3.99e-06
GO:0008333	biological_process	endosome to lysosome transport	7	34	0.000836
GO:0032957	biological_process	inositol trisphosphate metabolic process	6	15	6.2e-05
GO:0006677	biological_process	glycosylceramide metabolic process	8	34	8.36e-05
GO:0006681	biological_process	galactosylceramide metabolic process	8	25	7.84e-06
GO:0006683	biological_process	galactosylceramide catabolic process	8	8	2.72e-11
GO:0006687	biological_process	glycosphingolipid metabolic process	8	91	0.0577
GO:0019374	biological_process	galactolipid metabolic process	8	26	1.08e-05
GO:0019376	biological_process	galactolipid catabolic process	8	9	2.07e-10
GO:0019377	biological_process	glycolipid catabolic process	8	22	2.79e-06
GO:0030149	biological_process	sphingolipid catabolic process	9	34	7.54e-06
GO:0046466	biological_process	membrane lipid catabolic process	9	35	9.67e-06
GO:0046477	biological_process	glycosylceramide catabolic process	8	14	4.09e-08
GO:0046479	biological_process	glycosphingolipid catabolic process	8	21	1.84e-06
GO:0046514	biological_process	ceramide catabolic process	8	23	4.03e-06
GO:1901136	biological_process	carbohydrate derivative catabolic process	14	202	0.0169
GO:0006268	biological_process	DNA unwinding involved in DNA replication	5	14	0.000829
GO:0032508	biological_process	DNA duplex unwinding	5	38	0.0736
GO:0006270	biological_process	DNA replication initiation	8	36	0.000127
GO:0034446	biological_process	substrate adhesion-dependent cell spreading	5	36	0.0605
GO:0006030	biological_process	chitin metabolic process	6	14	4e-05
GO:0006032	biological_process	chitin catabolic process	6	14	4e-05
GO:0046348	biological_process	amino sugar catabolic process	6	29	0.00302
GO:1901071	biological_process	glucosamine-containing compound metabolic process	6	43	0.0231
GO:1901072	biological_process	glucosamine-containing compound catabolic process	6	15	6.2e-05
GO:0006662	biological_process	glycerol ether metabolic process	8	52	0.00176
GO:0018904	biological_process	ether metabolic process	8	53	0.002
GO:0000720	biological_process	pyrimidine dimer repair by nucleotide-excision repair	4	7	0.000706
GO:0006290	biological_process	pyrimidine dimer repair	4	19	0.0389
GO:0001302	biological_process	replicative cell aging	4	6	0.000328
GO:0009650	biological_process	UV protection	4	17	0.0258
GO:0009744	biological_process	response to sucrose	4	23	0.0736
GO:0034285	biological_process	response to disaccharide	4	23	0.0736
GO:0035166	biological_process	post-embryonic hemopoiesis	5	6	4.95e-06
GO:0048569	biological_process	post-embryonic animal organ development	5	22	0.00729
GO:0003382	biological_process	epithelial cell morphogenesis	4	23	0.0736
GO:0008063	biological_process	Toll signaling pathway	5	17	0.00217
GO:0033209	biological_process	tumor necrosis factor-mediated signaling pathway	10	35	7.47e-07
GO:0071356	biological_process	cellular response to tumor necrosis factor	10	88	0.00264
GO:0002093	biological_process	auditory receptor cell morphogenesis	3	11	0.0727
GO:0002551	biological_process	mast cell chemotaxis	3	6	0.0127
GO:0097531	biological_process	mast cell migration	3	6	0.0127
GO:0010592	biological_process	positive regulation of lamellipodium assembly	3	10	0.0567
GO:1902745	biological_process	positive regulation of lamellipodium organization	3	10	0.0567
GO:0032667	biological_process	regulation of interleukin-23 production	3	9	0.0423
GO:0048261	biological_process	negative regulation of receptor-mediated endocytosis	3	11	0.0727
GO:0097178	biological_process	ruffle assembly	3	10	0.0567
GO:0031998	biological_process	regulation of fatty acid beta-oxidation	4	20	0.0465
GO:0032000	biological_process	positive regulation of fatty acid beta-oxidation	4	11	0.00498
GO:0046321	biological_process	positive regulation of fatty acid oxidation	4	19	0.0389
GO:0007185	biological_process	transmembrane receptor protein tyrosine phosphatase signaling pathway	4	9	0.00217
GO:0006465	biological_process	signal peptide processing	5	23	0.00897
GO:0009405	biological_process	pathogenesis	6	8	6.34e-07
GO:0002036	biological_process	regulation of L-glutamate import across plasma membrane	12	14	1.14e-15
GO:0010958	biological_process	regulation of amino acid import across plasma membrane	12	14	1.14e-15
GO:0051580	biological_process	regulation of neurotransmitter uptake	12	27	9.33e-11
GO:0051588	biological_process	regulation of neurotransmitter transport	12	83	5.17e-05
GO:1903789	biological_process	regulation of amino acid transmembrane transport	12	14	1.14e-15
GO:1903959	biological_process	regulation of anion transmembrane transport	12	25	3.17e-11
GO:0007224	biological_process	smoothened signaling pathway	12	118	0.00153
GO:0007250	biological_process	activation of NF-kappaB-inducing kinase activity	6	34	0.00698
GO:0038061	biological_process	NIK/NF-kappaB signaling	6	40	0.0162
GO:1901222	biological_process	regulation of NIK/NF-kappaB signaling	6	35	0.0081
GO:1901224	biological_process	positive regulation of NIK/NF-kappaB signaling	6	35	0.0081
GO:0030033	biological_process	microvillus assembly	3	11	0.0727
GO:0032528	biological_process	microvillus organization	3	11	0.0727
GO:0045176	biological_process	apical protein localization	3	12	0.0931
GO:0051023	biological_process	regulation of immunoglobulin secretion	4	16	0.0212
GO:0005622	cellular_component	intracellular	611	23888	0.0671
GO:0043228	cellular_component	non-membrane-bounded organelle	196	6790	0.0567
GO:0043232	cellular_component	intracellular non-membrane-bounded organelle	196	6790	0.0567
GO:0044422	cellular_component	organelle part	295	10498	0.0177
GO:0005886	cellular_component	plasma membrane	208	6353	4e-05
GO:0016020	cellular_component	membrane	384	13931	0.00729
GO:0071944	cellular_component	cell periphery	224	6577	7.31e-07
GO:0042995	cellular_component	cell projection	103	1857	4.46e-13
GO:0043005	cellular_component	neuron projection	56	1105	1.11e-05
GO:0044441	cellular_component	ciliary part	16	244	0.0129
GO:0044463	cellular_component	cell projection part	51	1051	0.000112
GO:0097458	cellular_component	neuron part	66	1498	9.91e-05
GO:0120025	cellular_component	plasma membrane bounded cell projection	94	1797	1.81e-10
GO:0120038	cellular_component	plasma membrane bounded cell projection part	51	1051	0.000112
GO:0005911	cellular_component	cell-cell junction	31	499	0.00011
GO:0030054	cellular_component	cell junction	45	1154	0.0358
GO:0005912	cellular_component	adherens junction	25	354	0.000119
GO:0070161	cellular_component	anchoring junction	25	376	0.000315
GO:0009986	cellular_component	cell surface	48	693	9e-09
GO:0030424	cellular_component	axon	31	521	0.000243
GO:0030425	cellular_component	dendrite	21	410	0.0373
GO:0036477	cellular_component	somatodendritic compartment	38	677	9.16e-05
GO:0097447	cellular_component	dendritic tree	21	410	0.0373
GO:0031252	cellular_component	cell leading edge	32	477	1.69e-05
GO:0031256	cellular_component	leading edge membrane	9	120	0.0849
GO:0043025	cellular_component	neuronal cell body	24	438	0.00755
GO:0044297	cellular_component	cell body	34	497	5.03e-06
GO:0005737	cellular_component	cytoplasm	432	15226	0.000116
GO:0005829	cellular_component	cytosol	143	2938	5.78e-14
GO:0033596	cellular_component	TSC1-TSC2 complex	8	6	0
GO:0044444	cellular_component	cytoplasmic part	343	10699	1.82e-08
GO:0005794	cellular_component	Golgi apparatus	88	1826	4.39e-08
GO:0012505	cellular_component	endomembrane system	168	4647	1.82e-06
GO:0045121	cellular_component	membrane raft	26	308	3.44e-06
GO:0098589	cellular_component	membrane region	26	313	4.57e-06
GO:0098805	cellular_component	whole membrane	72	1409	1.66e-07
GO:0098857	cellular_component	membrane microdomain	26	308	3.44e-06
GO:0030426	cellular_component	growth cone	23	166	2.21e-09
GO:0030427	cellular_component	site of polarized growth	23	170	3.48e-09
GO:0033267	cellular_component	axon part	27	325	2.66e-06
GO:0150034	cellular_component	distal axon	27	245	7.85e-09
GO:0048471	cellular_component	perinuclear region of cytoplasm	31	658	0.013
GO:0001726	cellular_component	ruffle	18	175	2.07e-05
GO:0005924	cellular_component	cell-substrate adherens junction	15	235	0.0242
GO:0005925	cellular_component	focal adhesion	15	230	0.0199
GO:0030055	cellular_component	cell-substrate junction	15	248	0.0388
GO:0005856	cellular_component	cytoskeleton	123	2969	1.47e-07
GO:0015629	cellular_component	actin cytoskeleton	82	741	3.28e-28
GO:0044430	cellular_component	cytoskeletal part	84	2086	0.000129
GO:0031253	cellular_component	cell projection membrane	21	268	0.000154
GO:0031982	cellular_component	vesicle	88	1856	9.46e-08
GO:0031410	cellular_component	cytoplasmic vesicle	83	1759	3.36e-07
GO:0097708	cellular_component	intracellular vesicle	83	1759	3.36e-07
GO:0005604	cellular_component	basement membrane	13	146	0.00276
GO:0031012	cellular_component	extracellular matrix	23	347	0.000734
GO:0062023	cellular_component	collagen-containing extracellular matrix	13	171	0.0118
GO:0031090	cellular_component	organelle membrane	104	2681	4.52e-05
GO:0044433	cellular_component	cytoplasmic vesicle part	45	905	0.000229
GO:0098588	cellular_component	bounding membrane of organelle	82	1756	6.45e-07
GO:0012506	cellular_component	vesicle membrane	31	575	0.00144
GO:0030135	cellular_component	coated vesicle	22	284	0.000112
GO:0030136	cellular_component	clathrin-coated vesicle	19	153	6.07e-07
GO:0030139	cellular_component	endocytic vesicle	30	272	7.67e-10
GO:0030659	cellular_component	cytoplasmic vesicle membrane	31	545	0.000564
GO:0030662	cellular_component	coated vesicle membrane	21	222	9.5e-06
GO:0030665	cellular_component	clathrin-coated vesicle membrane	18	108	1.49e-08
GO:0030666	cellular_component	endocytic vesicle membrane	21	189	7.12e-07
GO:0030669	cellular_component	clathrin-coated endocytic vesicle membrane	16	60	1.19e-10
GO:0045334	cellular_component	clathrin-coated endocytic vesicle	17	65	3.54e-11
GO:0005938	cellular_component	cell cortex	44	349	1.15e-16
GO:0099568	cellular_component	cytoplasmic region	44	401	1.63e-14
GO:0031264	cellular_component	death-inducing signaling complex	9	9	7.52e-13
GO:0031265	cellular_component	CD95 death-inducing signaling complex	9	7	0
GO:0030141	cellular_component	secretory granule	19	376	0.0677
GO:0005635	cellular_component	nuclear envelope	31	520	0.000235
GO:0031965	cellular_component	nuclear membrane	17	282	0.0209
GO:0030117	cellular_component	membrane coat	21	261	0.000107
GO:0030118	cellular_component	clathrin coat	15	135	6.78e-05
GO:0048475	cellular_component	coated membrane	21	261	0.000107
GO:0030016	cellular_component	myofibril	33	281	1.46e-11
GO:0030017	cellular_component	sarcomere	32	248	2.71e-12
GO:0043292	cellular_component	contractile fiber	33	298	6.99e-11
GO:0044449	cellular_component	contractile fiber part	33	274	7.27e-12
GO:0001725	cellular_component	stress fiber	7	54	0.0135
GO:0032432	cellular_component	actin filament bundle	19	62	6.48e-14
GO:0042641	cellular_component	actomyosin	7	67	0.043
GO:0097517	cellular_component	contractile actin filament bundle	7	54	0.0135
GO:0016459	cellular_component	myosin complex	20	155	1.35e-07
GO:0016460	cellular_component	myosin II complex	5	28	0.0215
GO:0030018	cellular_component	Z disc	29	142	2.59e-16
GO:0031674	cellular_component	I band	29	160	6.35e-15
GO:0000145	cellular_component	exocyst	18	52	3.51e-14
GO:0044448	cellular_component	cell cortex part	39	222	9.39e-20
GO:0099023	cellular_component	tethering complex	18	97	2.58e-09
GO:0005903	cellular_component	brush border	8	95	0.0726
GO:0098862	cellular_component	cluster of actin-based cell projections	11	136	0.0193
GO:0032420	cellular_component	stereocilium	9	43	5.33e-05
GO:0032421	cellular_component	stereocilium bundle	9	51	0.000209
GO:0098858	cellular_component	actin-based cell projection	17	194	0.000306
GO:0016461	cellular_component	unconventional myosin complex	6	12	1.45e-05
GO:0045160	cellular_component	myosin I complex	6	6	2.86e-08
GO:0060170	cellular_component	ciliary membrane	13	63	3.32e-07
GO:0030027	cellular_component	lamellipodium	17	256	0.00752
GO:0030175	cellular_component	filopodium	9	101	0.0295
GO:0005885	cellular_component	Arp2/3 protein complex	11	24	5.21e-10
GO:0030684	cellular_component	preribosome	8	24	5.63e-06
GO:0030686	cellular_component	90S preribosome	8	11	2.84e-09
GO:0030687	cellular_component	preribosome, large subunit precursor	8	6	0
GO:0030689	cellular_component	Noc complex	8	5	0
GO:0030496	cellular_component	midbody	10	113	0.0174
GO:0051233	cellular_component	spindle midzone	5	14	0.000829
GO:0005852	cellular_component	eukaryotic translation initiation factor 3 complex	8	69	0.0113
GO:0001931	cellular_component	uropod	4	14	0.0129
GO:0031254	cellular_component	cell trailing edge	4	14	0.0129
GO:0030863	cellular_component	cortical cytoskeleton	14	97	7.68e-06
GO:0030864	cellular_component	cortical actin cytoskeleton	12	64	3.66e-06
GO:0042555	cellular_component	MCM complex	8	23	4.03e-06
GO:0014704	cellular_component	intercalated disc	15	116	1.13e-05
GO:0044291	cellular_component	cell-cell contact zone	15	120	1.69e-05
GO:0035631	cellular_component	CD40 receptor complex	6	23	0.000829
GO:0031306	cellular_component	intrinsic component of mitochondrial outer membrane	4	21	0.0553
GO:0005787	cellular_component	signal peptidase complex	5	8	3.58e-05
GO:0031307	cellular_component	integral component of mitochondrial outer membrane	4	20	0.0465
GO:0031105	cellular_component	septin complex	9	49	0.000152
GO:0032156	cellular_component	septin cytoskeleton	9	49	0.000152
GO:0030120	cellular_component	vesicle coat	15	96	1.04e-06
GO:0030125	cellular_component	clathrin vesicle coat	14	48	7.67e-10
GO:0030128	cellular_component	clathrin coat of endocytic vesicle	14	25	2.12e-14
GO:0005488	molecular_function	binding	692	25371	3.21e-07
GO:0003824	molecular_function	catalytic activity	450	14292	3.59e-11
GO:0005515	molecular_function	protein binding	348	10619	8.61e-10
GO:0043167	molecular_function	ion binding	426	13429	9.03e-11
GO:0005041	molecular_function	low-density lipoprotein particle receptor activity	6	24	0.00105
GO:0030228	molecular_function	lipoprotein particle receptor activity	7	28	0.000232
GO:0036094	molecular_function	small molecule binding	257	6637	5.91e-14
GO:0043168	molecular_function	anion binding	264	6632	7.13e-16
GO:0097367	molecular_function	carbohydrate derivative binding	214	5119	1.66e-14
GO:0015035	molecular_function	protein disulfide oxidoreductase activity	9	64	0.00123
GO:0015036	molecular_function	disulfide oxidoreductase activity	9	95	0.0202
GO:0044877	molecular_function	protein-containing complex binding	37	733	0.00107
GO:0004721	molecular_function	phosphoprotein phosphatase activity	35	383	2.58e-09
GO:0004725	molecular_function	protein tyrosine phosphatase activity	35	242	5.28e-15
GO:0016787	molecular_function	hydrolase activity	230	5848	6.77e-13
GO:0016788	molecular_function	hydrolase activity, acting on ester bonds	65	1495	0.000173
GO:0016791	molecular_function	phosphatase activity	42	595	7.34e-08
GO:0042578	molecular_function	phosphoric ester hydrolase activity	44	824	5.38e-05
GO:0140096	molecular_function	catalytic activity, acting on a protein	187	4624	3.95e-11
GO:0005001	molecular_function	transmembrane receptor protein tyrosine phosphatase activity	6	18	0.00019
GO:0019198	molecular_function	transmembrane receptor protein phosphatase activity	6	18	0.00019
GO:0019899	molecular_function	enzyme binding	86	2073	3.36e-05
GO:0019900	molecular_function	kinase binding	42	678	2.56e-06
GO:0019901	molecular_function	protein kinase binding	39	605	2.82e-06
GO:0045295	molecular_function	gamma-catenin binding	3	12	0.0931
GO:0005096	molecular_function	GTPase activator activity	14	205	0.0194
GO:0008047	molecular_function	enzyme activator activity	29	431	5.22e-05
GO:0030234	molecular_function	enzyme regulator activity	50	1165	0.0027
GO:0042802	molecular_function	identical protein binding	42	1116	0.0877
GO:0003779	molecular_function	actin binding	53	760	8.2e-10
GO:0008092	molecular_function	cytoskeletal protein binding	76	1366	1.46e-09
GO:0005158	molecular_function	insulin receptor binding	8	43	0.000469
GO:0005198	molecular_function	structural molecule activity	54	1310	0.00373
GO:0004672	molecular_function	protein kinase activity	70	1666	0.000224
GO:0004674	molecular_function	protein serine/threonine kinase activity	45	1012	0.00282
GO:0016301	molecular_function	kinase activity	78	2221	0.0167
GO:0016773	molecular_function	phosphotransferase activity, alcohol group as acceptor	77	2034	0.00223
GO:0000166	molecular_function	nucleotide binding	234	6040	1.83e-12
GO:0008144	molecular_function	drug binding	131	4083	0.0103
GO:0017076	molecular_function	purine nucleotide binding	208	4730	2.68e-16
GO:0032553	molecular_function	ribonucleotide binding	208	4757	4.93e-16
GO:0032555	molecular_function	purine ribonucleotide binding	208	4713	1.97e-16
GO:0035639	molecular_function	purine ribonucleoside triphosphate binding	206	4659	2.32e-16
GO:1901265	molecular_function	nucleoside phosphate binding	234	6041	1.84e-12
GO:0008191	molecular_function	metalloendopeptidase inhibitor activity	9	21	8.05e-08
GO:0050839	molecular_function	cell adhesion molecule binding	13	213	0.0694
GO:0005509	molecular_function	calcium ion binding	71	1526	6.76e-06
GO:0004842	molecular_function	ubiquitin-protein transferase activity	24	417	0.00385
GO:0019787	molecular_function	ubiquitin-like protein transferase activity	25	456	0.0057
GO:0005543	molecular_function	phospholipid binding	46	1090	0.00703
GO:0008289	molecular_function	lipid binding	57	1448	0.00741
GO:0019842	molecular_function	vitamin binding	17	303	0.0418
GO:0016705	molecular_function	oxidoreductase activity, acting on paired donors, with incorporation or reduction of molecular oxygen	21	373	0.0128
GO:0004222	molecular_function	metalloendopeptidase activity	18	247	0.00172
GO:0008237	molecular_function	metallopeptidase activity	21	442	0.0822
GO:0016462	molecular_function	pyrophosphatase activity	87	1850	1.7e-07
GO:0016817	molecular_function	hydrolase activity, acting on acid anhydrides	89	1878	7.82e-08
GO:0016818	molecular_function	hydrolase activity, acting on acid anhydrides, in phosphorus-containing anhydrides	87	1868	2.59e-07
GO:0017111	molecular_function	nucleoside-triphosphatase activity	86	1775	5.46e-08
GO:0008022	molecular_function	protein C-terminus binding	15	199	0.0048
GO:0005112	molecular_function	Notch binding	4	14	0.0129
GO:0003924	molecular_function	GTPase activity	41	456	1.03e-10
GO:0001882	molecular_function	nucleoside binding	94	1039	7.03e-26
GO:0001883	molecular_function	purine nucleoside binding	94	1010	8.86e-27
GO:0005525	molecular_function	GTP binding	94	1006	6.83e-27
GO:0019001	molecular_function	guanyl nucleotide binding	94	1029	3.45e-26
GO:0032549	molecular_function	ribonucleoside binding	94	1023	2.3e-26
GO:0032550	molecular_function	purine ribonucleoside binding	94	1007	7.21e-27
GO:0032561	molecular_function	guanyl ribonucleotide binding	94	1025	2.61e-26
GO:0019003	molecular_function	GDP binding	8	50	0.00135
GO:0004713	molecular_function	protein tyrosine kinase activity	23	330	0.000345
GO:0004714	molecular_function	transmembrane receptor protein tyrosine kinase activity	14	132	0.000238
GO:0019199	molecular_function	transmembrane receptor protein kinase activity	14	170	0.00329
GO:0004553	molecular_function	hydrolase activity, hydrolyzing O-glycosyl compounds	18	272	0.00528
GO:0016798	molecular_function	hydrolase activity, acting on glycosyl bonds	18	337	0.0514
GO:0003774	molecular_function	motor activity	19	336	0.0217
GO:0017124	molecular_function	SH3 domain binding	15	165	0.000675
GO:0050699	molecular_function	WW domain binding	4	21	0.0553
GO:0005212	molecular_function	structural constituent of eye lens	16	30	4.64e-16
GO:0042393	molecular_function	histone binding	10	128	0.0407
GO:0034185	molecular_function	apolipoprotein binding	5	25	0.0131
GO:0048306	molecular_function	calcium-dependent protein binding	7	70	0.0545
GO:0051015	molecular_function	actin filament binding	11	156	0.0523
GO:0030674	molecular_function	protein binding, bridging	13	176	0.0149
GO:0017016	molecular_function	Ras GTPase binding	31	475	4.28e-05
GO:0017048	molecular_function	Rho GTPase binding	21	289	0.000459
GO:0031267	molecular_function	small GTPase binding	31	493	8.75e-05
GO:0051020	molecular_function	GTPase binding	31	714	0.0423
GO:0060090	molecular_function	molecular adaptor activity	14	195	0.0124
GO:0004197	molecular_function	cysteine-type endopeptidase activity	17	192	0.000268
GO:0005126	molecular_function	cytokine receptor binding	16	285	0.0555
GO:0005164	molecular_function	tumor necrosis factor receptor binding	9	36	1.23e-05
GO:0032813	molecular_function	tumor necrosis factor receptor superfamily binding	12	50	2.23e-07
GO:0008158	molecular_function	hedgehog receptor activity	12	19	4.38e-13
GO:0030742	molecular_function	GTP-dependent protein binding	12	14	1.14e-15
GO:0031435	molecular_function	mitogen-activated protein kinase kinase kinase binding	8	21	1.84e-06
GO:0031996	molecular_function	thioesterase binding	9	12	1.17e-10
GO:0008093	molecular_function	cytoskeletal adaptor activity	6	39	0.0142
GO:0032947	molecular_function	protein-containing complex scaffold activity	14	91	3.69e-06
GO:0004615	molecular_function	phosphomannomutase activity	12	14	1.14e-15
GO:0016853	molecular_function	isomerase activity	21	416	0.0437
GO:0016866	molecular_function	intramolecular transferase activity	12	99	0.000293
GO:0016868	molecular_function	intramolecular transferase activity, phosphotransferases	12	39	1.09e-08
GO:0016717	molecular_function	oxidoreductase activity, acting on paired donors, with oxidation of a pair of donors resulting in the reduction of molecular oxygen to two molecules of water	15	24	2.12e-16
GO:0004768	molecular_function	stearoyl-CoA 9-desaturase activity	12	6	0
GO:0016520	molecular_function	growth hormone-releasing hormone receptor activity	3	8	0.0299
GO:0016215	molecular_function	acyl-CoA desaturase activity	12	6	0
GO:0030971	molecular_function	receptor tyrosine kinase binding	6	48	0.0388
GO:1990782	molecular_function	protein tyrosine kinase binding	6	48	0.0388
GO:0005088	molecular_function	Ras guanyl-nucleotide exchange factor activity	18	258	0.00289
GO:0005089	molecular_function	Rho guanyl-nucleotide exchange factor activity	17	210	0.00081
GO:0016409	molecular_function	palmitoyltransferase activity	5	33	0.0423
GO:0047325	molecular_function	inositol tetrakisphosphate 1-kinase activity	6	6	2.86e-08
GO:0051765	molecular_function	inositol tetrakisphosphate kinase activity	7	7	8.67e-10
GO:0051766	molecular_function	inositol trisphosphate kinase activity	7	30	0.00037
GO:0052725	molecular_function	inositol-1,3,4-trisphosphate 6-kinase activity	6	6	2.86e-08
GO:0052726	molecular_function	inositol-1,3,4-trisphosphate 5-kinase activity	6	6	2.86e-08
GO:0004336	molecular_function	galactosylceramidase activity	8	8	2.72e-11
GO:0005021	molecular_function	vascular endothelial growth factor-activated receptor activity	7	19	1.61e-05
GO:0017154	molecular_function	semaphorin receptor activity	7	21	3.29e-05
GO:0003678	molecular_function	DNA helicase activity	8	98	0.0866
GO:0015252	molecular_function	proton channel activity	3	7	0.0205
GO:0004568	molecular_function	chitinase activity	6	14	4e-05
GO:0008061	molecular_function	chitin binding	4	7	0.000706
GO:0003684	molecular_function	damaged DNA binding	10	133	0.0529
GO:0016830	molecular_function	carbon-carbon lyase activity	11	147	0.0339
GO:0016831	molecular_function	carboxy-lyase activity	11	93	0.000848
GO:0030170	molecular_function	pyridoxal phosphate binding	11	162	0.0667
GO:0070279	molecular_function	vitamin B6 binding	11	162	0.0667
GO:0004095	molecular_function	carnitine O-palmitoyltransferase activity	4	8	0.0013
GO:0016406	molecular_function	carnitine O-acyltransferase activity	4	10	0.00334
GO:0016416	molecular_function	O-palmitoyltransferase activity	4	8	0.0013
GO:0005068	molecular_function	transmembrane receptor protein tyrosine kinase adaptor activity	4	18	0.032
GO:0003688	molecular_function	DNA replication origin binding	3	10	0.0567
GO:0005006	molecular_function	epidermal growth factor-activated receptor activity	3	5	0.00681
GO:0005174	molecular_function	CD40 receptor binding	4	5	0.000123
24 h vs 48 h down-regulated
GO ID	Ontology	Term	Number of genes in the list (q)	Number of genes in the genome (m)	p-value
GO:0001539	biological_process	cilium or flagellum-dependent cell motility	3	39	0.0445
GO:0060285	biological_process	cilium-dependent cell motility	3	9	0.00123
GO:0003341	biological_process	cilium movement	3	26	0.0192
GO:0003351	biological_process	epithelial cilium movement	3	24	0.0167
GO:0060287	biological_process	epithelial cilium movement involved in determination of left/right asymmetry	3	13	0.00348
GO:0002066	biological_process	columnar/cuboidal epithelial cell development	3	56	0.0872
GO:0002067	biological_process	glandular epithelial cell differentiation	3	49	0.069
GO:0002068	biological_process	glandular epithelial cell development	3	29	0.0244
GO:0002069	biological_process	columnar/cuboidal epithelial cell maturation	3	12	0.00291
GO:0002070	biological_process	epithelial cell maturation	3	24	0.0167
GO:0002071	biological_process	glandular epithelial cell maturation	3	8	0.00101
GO:0003309	biological_process	type B pancreatic cell differentiation	3	19	0.00969
GO:0003323	biological_process	type B pancreatic cell development	3	16	0.00626
GO:0035883	biological_process	enteroendocrine cell differentiation	3	29	0.0244
GO:2000074	biological_process	regulation of type B pancreatic cell development	3	9	0.00123
GO:2000078	biological_process	positive regulation of type B pancreatic cell development	3	7	0.000718
GO:0000085	biological_process	mitotic G2 phase	2	11	0.0719
GO:0022403	biological_process	cell cycle phase	3	58	0.0914
GO:0051319	biological_process	G2 phase	2	11	0.0719
GO:0051325	biological_process	interphase	3	31	0.0286
GO:0051329	biological_process	mitotic interphase	3	30	0.0264
GO:0098763	biological_process	mitotic cell cycle phase	3	49	0.069
GO:0006260	biological_process	DNA replication	6	339	0.0802
GO:0051301	biological_process	cell division	8	516	0.0393
GO:0051383	biological_process	kinetochore organization	3	19	0.00969
GO:0016226	biological_process	iron-sulfur cluster assembly	4	30	0.00122
GO:0031163	biological_process	metallo-sulfur cluster assembly	4	30	0.00122
GO:0030521	biological_process	androgen receptor signaling pathway	3	46	0.0651
GO:0031115	biological_process	negative regulation of microtubule polymerization	2	12	0.0802
GO:0048024	biological_process	regulation of mRNA splicing, via spliceosome	3	40	0.0472
GO:0048025	biological_process	negative regulation of mRNA splicing, via spliceosome	2	13	0.0903
GO:0050684	biological_process	regulation of mRNA processing	3	54	0.0802
GO:0050686	biological_process	negative regulation of mRNA processing	2	14	0.0996
GO:0007613	biological_process	memory	4	114	0.0662
GO:0002053	biological_process	positive regulation of mesenchymal cell proliferation	3	53	0.0802
GO:0042474	biological_process	middle ear morphogenesis	3	34	0.0362
GO:0045880	biological_process	positive regulation of smoothened signaling pathway	3	46	0.0651
GO:0014047	biological_process	glutamate secretion	3	22	0.0143
GO:0015800	biological_process	acidic amino acid transport	3	50	0.0719
GO:0046717	biological_process	acid secretion	3	55	0.0836
GO:0007194	biological_process	negative regulation of adenylate cyclase activity	3	23	0.016
GO:0030800	biological_process	negative regulation of cyclic nucleotide metabolic process	3	48	0.0667
GO:0030803	biological_process	negative regulation of cyclic nucleotide biosynthetic process	3	37	0.0393
GO:0030809	biological_process	negative regulation of nucleotide biosynthetic process	3	47	0.0662
GO:0030815	biological_process	negative regulation of cAMP metabolic process	3	47	0.0662
GO:0030818	biological_process	negative regulation of cAMP biosynthetic process	3	36	0.0393
GO:0031279	biological_process	regulation of cyclase activity	3	43	0.0567
GO:0031280	biological_process	negative regulation of cyclase activity	3	24	0.0167
GO:0045761	biological_process	regulation of adenylate cyclase activity	3	38	0.0419
GO:0051339	biological_process	regulation of lyase activity	3	46	0.0651
GO:0051350	biological_process	negative regulation of lyase activity	3	25	0.0179
GO:1900372	biological_process	negative regulation of purine nucleotide biosynthetic process	3	47	0.0662
GO:1900543	biological_process	negative regulation of purine nucleotide metabolic process	3	60	0.0996
GO:0001661	biological_process	conditioned taste aversion	2	7	0.0393
GO:0007614	biological_process	short-term memory	2	6	0.0337
GO:0010032	biological_process	meiotic chromosome condensation	2	11	0.0719
GO:0030174	biological_process	regulation of DNA-dependent DNA replication initiation	2	9	0.06
GO:0032298	biological_process	positive regulation of DNA-dependent DNA replication initiation	2	5	0.0244
GO:2000105	biological_process	positive regulation of DNA-dependent DNA replication	2	12	0.0802
GO:0044427	cellular_component	chromosomal part	10	907	0.0662
GO:0000793	cellular_component	condensed chromosome	6	267	0.038
GO:0030424	cellular_component	axon	8	521	0.0393
GO:0098793	cellular_component	presynapse	8	319	0.00291
GO:0042734	cellular_component	presynaptic membrane	7	71	3.95e-06
GO:0097060	cellular_component	synaptic membrane	7	328	0.0185
GO:0000805	cellular_component	X chromosome	2	7	0.0393
GO:0000796	cellular_component	condensin complex	2	10	0.0662
GO:0051536	molecular_function	iron-sulfur cluster binding	4	133	0.0906
GO:0051540	molecular_function	metal cluster binding	4	133	0.0906
GO:0035259	molecular_function	glucocorticoid receptor binding	2	12	0.0802
GO:0048156	molecular_function	tau protein binding	2	13	0.0903
GO:0048256	molecular_function	flap endonuclease activity	2	11	0.0719
GO:0071837	molecular_function	HMG box domain binding	3	37	0.0393
GO:0005246	molecular_function	calcium channel regulator activity	8	38	8.41e-10
GO:0016247	molecular_function	channel regulator activity	8	119	4.98e-06
GO:0099106	molecular_function	ion channel regulator activity	8	98	1.47e-06
GO:0043008	molecular_function	ATP-dependent protein binding	2	8	0.0483
GO:0004930	molecular_function	G-protein coupled receptor activity	14	1123	0.00342
GO:0001640	molecular_function	adenylate cyclase inhibiting G-protein coupled glutamate receptor activity	6	11	8.41e-10
GO:0001641	molecular_function	group II metabotropic glutamate receptor activity	5	5	8.41e-10
GO:0008066	molecular_function	glutamate receptor activity	6	61	3.98e-05
GO:0098988	molecular_function	G-protein coupled glutamate receptor activity	6	11	8.41e-10
GO:0016491	molecular_function	oxidoreductase activity	16	1916	0.0393
GO:0005496	molecular_function	steroid binding	6	113	0.000898
GO:0032934	molecular_function	sterol binding	6	57	2.95e-05
GO:0005044	molecular_function	scavenger receptor activity	7	127	0.000116
GO:0038024	molecular_function	cargo receptor activity	7	166	0.000611
GO:0005507	molecular_function	copper ion binding	5	112	0.0096
GO:0016638	molecular_function	oxidoreductase activity, acting on the CH-NH2 group of donors	5	40	0.00012
GO:0016641	molecular_function	oxidoreductase activity, acting on the CH-NH2 group of donors, oxygen as acceptor	5	34	6.71e-05
GO:0008641	molecular_function	ubiquitin-like modifier activating enzyme activity	3	27	0.021
48 h vs 1 w down-regulated
GO ID	Ontology	Term	Number of genes in the list (q)	Number of genes in the genome (m)	p-value
GO:0006457	biological_process	protein folding	68	394	0.00584
GO:0009987	biological_process	cellular process	2580	21785	2.67e-09
GO:0016043	biological_process	cellular component organization	856	5559	9.21e-27
GO:0071840	biological_process	cellular component organization or biogenesis	862	5708	3.21e-24
GO:0000003	biological_process	reproduction	290	1731	4.45e-12
GO:0007276	biological_process	gamete generation	131	810	0.000206
GO:0007283	biological_process	spermatogenesis	87	586	0.08
GO:0019953	biological_process	sexual reproduction	150	971	0.000513
GO:0022414	biological_process	reproductive process	290	1730	4.15e-12
GO:0032501	biological_process	multicellular organismal process	1041	7847	1.07e-11
GO:0032504	biological_process	multicellular organism reproduction	161	991	1.34e-05
GO:0044703	biological_process	multi-organism reproductive process	188	1211	3.06e-05
GO:0048232	biological_process	male gamete generation	99	613	0.00292
GO:0048609	biological_process	multicellular organismal reproductive process	161	974	4.52e-06
GO:0009893	biological_process	positive regulation of metabolic process	445	3023	9.58e-10
GO:0010604	biological_process	positive regulation of macromolecule metabolic process	414	2811	5.04e-09
GO:0010628	biological_process	positive regulation of gene expression	281	1805	3.54e-08
GO:0009890	biological_process	negative regulation of biosynthetic process	221	1600	0.00678
GO:0009892	biological_process	negative regulation of metabolic process	358	2595	8.24e-05
GO:0010558	biological_process	negative regulation of macromolecule biosynthetic process	209	1520	0.0125
GO:0010605	biological_process	negative regulation of macromolecule metabolic process	331	2382	0.00011
GO:0010629	biological_process	negative regulation of gene expression	231	1770	0.0804
GO:0031324	biological_process	negative regulation of cellular metabolic process	321	2270	3.57e-05
GO:0031327	biological_process	negative regulation of cellular biosynthetic process	221	1584	0.00391
GO:0048519	biological_process	negative regulation of biological process	661	5160	0.000117
GO:0048523	biological_process	negative regulation of cellular process	600	4579	2.39e-05
GO:0051172	biological_process	negative regulation of nitrogen compound metabolic process	309	2165	2.61e-05
GO:0051246	biological_process	regulation of protein metabolic process	301	2317	0.0284
GO:2000113	biological_process	negative regulation of cellular macromolecule biosynthetic process	209	1484	0.00359
GO:0006996	biological_process	organelle organization	529	3000	1.09e-28
GO:0007010	biological_process	cytoskeleton organization	203	1234	1.35e-07
GO:0014070	biological_process	response to organic cyclic compound	126	882	0.0456
GO:0032355	biological_process	response to estradiol	37	132	4.88e-06
GO:0050896	biological_process	response to stimulus	1337	10495	1.84e-10
GO:0010564	biological_process	regulation of cell cycle process	92	453	3.24e-07
GO:0033043	biological_process	regulation of organelle organization	160	852	5.1e-10
GO:0040020	biological_process	regulation of meiotic nuclear division	13	37	0.00605
GO:0051128	biological_process	regulation of cellular component organization	264	1945	0.00508
GO:0051445	biological_process	regulation of meiotic cell cycle	13	39	0.0104
GO:0051726	biological_process	regulation of cell cycle	165	1040	4.11e-05
GO:2000241	biological_process	regulation of reproductive process	34	141	0.00053
GO:0042493	biological_process	response to drug	151	1002	0.00161
GO:0045787	biological_process	positive regulation of cell cycle	55	285	0.00138
GO:0048522	biological_process	positive regulation of cellular process	596	4663	0.000506
GO:0051130	biological_process	positive regulation of cellular component organization	113	790	0.0714
GO:0007275	biological_process	multicellular organism development	862	6088	5.45e-16
GO:0007507	biological_process	heart development	121	652	3.66e-07
GO:0009888	biological_process	tissue development	287	1943	3.66e-06
GO:0030154	biological_process	cell differentiation	495	3885	0.00384
GO:0032502	biological_process	developmental process	936	6813	5.31e-14
GO:0035051	biological_process	cardiocyte differentiation	33	151	0.005
GO:0048513	biological_process	animal organ development	498	3619	8.51e-07
GO:0048731	biological_process	system development	699	5157	8.23e-09
GO:0048856	biological_process	anatomical structure development	899	6430	2.6e-15
GO:0048869	biological_process	cellular developmental process	515	3997	0.000959
GO:0072359	biological_process	circulatory system development	178	1111	8.03e-06
GO:0010035	biological_process	response to inorganic substance	75	472	0.0295
GO:0010038	biological_process	response to metal ion	59	336	0.00967
GO:0051716	biological_process	cellular response to stimulus	1041	7895	5.09e-11
GO:0006950	biological_process	response to stress	630	4396	4.61e-12
GO:0007569	biological_process	cell aging	26	78	1.11e-05
GO:0033554	biological_process	cellular response to stress	407	1777	6.91e-48
GO:0000122	biological_process	negative regulation of transcription by RNA polymerase II	122	868	0.0863
GO:0006357	biological_process	regulation of transcription by RNA polymerase II	313	1993	1.27e-09
GO:0045934	biological_process	negative regulation of nucleobase-containing compound metabolic process	245	1517	1.66e-08
GO:0051253	biological_process	negative regulation of RNA metabolic process	185	1379	0.0696
GO:0006611	biological_process	protein export from nucleus	32	124	0.000224
GO:0006913	biological_process	nucleocytoplasmic transport	50	289	0.036
GO:0051168	biological_process	nuclear export	32	131	0.000721
GO:0051169	biological_process	nuclear transport	50	290	0.0377
GO:0007049	biological_process	cell cycle	302	1423	1.23e-28
GO:0022402	biological_process	cell cycle process	242	1029	1.71e-29
GO:0045786	biological_process	negative regulation of cell cycle	113	568	2.14e-08
GO:0006464	biological_process	cellular protein modification process	403	2843	9.31e-07
GO:0006807	biological_process	nitrogen compound metabolic process	1484	11928	7.43e-09
GO:0008152	biological_process	metabolic process	1713	14485	0.000196
GO:0018193	biological_process	peptidyl-amino acid modification	105	721	0.0601
GO:0036211	biological_process	protein modification process	403	2843	9.31e-07
GO:0043170	biological_process	macromolecule metabolic process	1356	10330	7.34e-15
GO:0043412	biological_process	macromolecule modification	438	3022	1.19e-08
GO:0044237	biological_process	cellular metabolic process	1514	12197	8.12e-09
GO:0044238	biological_process	primary metabolic process	1569	13197	0.000226
GO:0044260	biological_process	cellular macromolecule metabolic process	1081	7992	1.15e-14
GO:0071704	biological_process	organic substance metabolic process	1662	13859	1.14e-05
GO:0009968	biological_process	negative regulation of signal transduction	141	1012	0.062
GO:0010941	biological_process	regulation of cell death	245	1708	0.000276
GO:0042981	biological_process	regulation of apoptotic process	238	1613	5.27e-05
GO:0043067	biological_process	regulation of programmed cell death	243	1632	2.04e-05
GO:0007399	biological_process	nervous system development	403	2814	2.88e-07
GO:0022008	biological_process	neurogenesis	258	1974	0.0461
GO:0006275	biological_process	regulation of DNA replication	42	141	9.57e-08
GO:0009891	biological_process	positive regulation of biosynthetic process	291	1891	5.66e-08
GO:0010557	biological_process	positive regulation of macromolecule biosynthetic process	279	1757	5.37e-09
GO:0031325	biological_process	positive regulation of cellular metabolic process	424	2855	9.2e-10
GO:0031328	biological_process	positive regulation of cellular biosynthetic process	288	1866	5.15e-08
GO:0045935	biological_process	positive regulation of nucleobase-containing compound metabolic process	268	1744	3.07e-07
GO:0051052	biological_process	regulation of DNA metabolic process	103	321	1.52e-22
GO:0051054	biological_process	positive regulation of DNA metabolic process	38	147	2.94e-05
GO:0051173	biological_process	positive regulation of nitrogen compound metabolic process	401	2748	3.29e-08
GO:0051235	biological_process	maintenance of location	45	171	1.59e-06
GO:0022603	biological_process	regulation of anatomical structure morphogenesis	129	911	0.0545
GO:0006139	biological_process	nucleobase-containing compound metabolic process	881	5968	1.05e-21
GO:0006725	biological_process	cellular aromatic compound metabolic process	927	6318	3.33e-22
GO:0034641	biological_process	cellular nitrogen compound metabolic process	946	7123	1.7e-10
GO:0046483	biological_process	heterocycle metabolic process	893	6247	7.43e-18
GO:0090304	biological_process	nucleic acid metabolic process	810	5061	1.49e-30
GO:1901360	biological_process	organic cyclic compound metabolic process	935	6612	1.76e-17
GO:0050953	biological_process	sensory perception of light stimulus	39	215	0.0513
GO:0000209	biological_process	protein polyubiquitination	39	195	0.00848
GO:0016567	biological_process	protein ubiquitination	85	513	0.00387
GO:0032446	biological_process	protein modification by small protein conjugation	88	561	0.017
GO:0070647	biological_process	protein modification by small protein conjugation or removal	96	635	0.0313
GO:0000278	biological_process	mitotic cell cycle	152	659	2.67e-17
GO:0010565	biological_process	regulation of cellular ketone metabolic process	40	165	8.37e-05
GO:0062012	biological_process	regulation of small molecule metabolic process	94	440	1.53e-08
GO:0006915	biological_process	apoptotic process	163	1087	0.00107
GO:0008219	biological_process	cell death	200	1296	2.04e-05
GO:0012501	biological_process	programmed cell death	165	1115	0.00185
GO:0000075	biological_process	cell cycle checkpoint	77	264	4.74e-14
GO:0000077	biological_process	DNA damage checkpoint	55	172	1.18e-11
GO:0006974	biological_process	cellular response to DNA damage stimulus	346	1052	3.1e-82
GO:0007093	biological_process	mitotic cell cycle checkpoint	36	166	0.00298
GO:0010948	biological_process	negative regulation of cell cycle process	43	225	0.0112
GO:0031570	biological_process	DNA integrity checkpoint	61	180	2.62e-14
GO:0044773	biological_process	mitotic DNA damage checkpoint	22	98	0.0399
GO:0044774	biological_process	mitotic DNA integrity checkpoint	25	102	0.00529
GO:0045930	biological_process	negative regulation of mitotic cell cycle	42	212	0.00618
GO:1903047	biological_process	mitotic cell cycle process	116	540	8.21e-11
GO:0016071	biological_process	mRNA metabolic process	118	741	0.00117
GO:0009566	biological_process	fertilization	36	145	0.00015
GO:0032270	biological_process	positive regulation of cellular protein metabolic process	179	1206	0.000774
GO:0051247	biological_process	positive regulation of protein metabolic process	205	1312	6e-06
GO:0007338	biological_process	single fertilization	24	103	0.015
GO:2000242	biological_process	negative regulation of reproductive process	17	71	0.0675
GO:0009617	biological_process	response to bacterium	92	530	0.000367
GO:0001525	biological_process	angiogenesis	64	390	0.0311
GO:0001944	biological_process	vasculature development	101	672	0.0285
GO:0009653	biological_process	anatomical structure morphogenesis	433	2861	3.43e-11
GO:0035239	biological_process	tube morphogenesis	151	947	8.96e-05
GO:0035295	biological_process	tube development	188	1223	5.81e-05
GO:0048514	biological_process	blood vessel morphogenesis	80	528	0.0697
GO:0048646	biological_process	anatomical structure formation involved in morphogenesis	154	1075	0.0135
GO:0072358	biological_process	cardiovascular system development	105	677	0.00796
GO:0001838	biological_process	embryonic epithelial tube formation	54	191	3.92e-09
GO:0001841	biological_process	neural tube formation	52	162	4.6e-11
GO:0002009	biological_process	morphogenesis of an epithelium	117	648	3.01e-06
GO:0009790	biological_process	embryo development	301	1588	3.1e-20
GO:0009792	biological_process	embryo development ending in birth or egg hatching	230	1031	1.52e-24
GO:0016331	biological_process	morphogenesis of embryonic epithelium	58	223	2.63e-08
GO:0021915	biological_process	neural tube development	72	240	8.42e-14
GO:0035148	biological_process	tube formation	56	223	2.06e-07
GO:0043009	biological_process	chordate embryonic development	225	1015	1.33e-23
GO:0048598	biological_process	embryonic morphogenesis	133	831	0.000293
GO:0048729	biological_process	tissue morphogenesis	126	783	0.000394
GO:0060429	biological_process	epithelium development	209	1203	6.3e-10
GO:0060562	biological_process	epithelial tube morphogenesis	102	498	3.05e-08
GO:0072175	biological_process	epithelial tube formation	56	205	7.27e-09
GO:0009409	biological_process	response to cold	24	58	2.99e-07
GO:0009628	biological_process	response to abiotic stimulus	206	1237	3.68e-08
GO:0002520	biological_process	immune system development	149	741	1.3e-11
GO:0002521	biological_process	leukocyte differentiation	73	357	8.95e-06
GO:0002573	biological_process	myeloid leukocyte differentiation	32	117	6.24e-05
GO:0030097	biological_process	hemopoiesis	129	637	3.41e-10
GO:0030099	biological_process	myeloid cell differentiation	61	261	7.34e-07
GO:0030225	biological_process	macrophage differentiation	20	19	0
GO:0048534	biological_process	hematopoietic or lymphoid organ development	131	691	2.22e-08
GO:0032025	biological_process	response to cobalt ion	20	7	0
GO:0045471	biological_process	response to ethanol	31	164	0.0762
GO:0097305	biological_process	response to alcohol	39	214	0.0474
GO:0051259	biological_process	protein complex oligomerization	92	531	0.000394
GO:0051291	biological_process	protein heterooligomerization	29	146	0.052
GO:0002218	biological_process	activation of innate immune response	47	170	1.48e-07
GO:0002221	biological_process	pattern recognition receptor signaling pathway	41	153	3.82e-06
GO:0002224	biological_process	toll-like receptor signaling pathway	31	141	0.00696
GO:0002758	biological_process	innate immune response-activating signal transduction	41	157	8.02e-06
GO:0031349	biological_process	positive regulation of defense response	53	312	0.038
GO:0045088	biological_process	regulation of innate immune response	51	301	0.0489
GO:0045089	biological_process	positive regulation of innate immune response	49	222	0.000103
GO:0002756	biological_process	MyD88-independent toll-like receptor signaling pathway	20	82	0.0241
GO:0043085	biological_process	positive regulation of catalytic activity	139	880	0.000359
GO:0044093	biological_process	positive regulation of molecular function	188	1149	7.93e-07
GO:0050790	biological_process	regulation of catalytic activity	210	1598	0.0903
GO:0051345	biological_process	positive regulation of hydrolase activity	59	354	0.0334
GO:0065009	biological_process	regulation of molecular function	281	2143	0.0248
GO:0006921	biological_process	cellular component disassembly involved in execution phase of apoptosis	21	89	0.028
GO:0097194	biological_process	execution phase of apoptosis	28	108	0.00078
GO:0034138	biological_process	toll-like receptor 3 signaling pathway	20	81	0.0206
GO:1902532	biological_process	negative regulation of intracellular signal transduction	60	341	0.00822
GO:0045637	biological_process	regulation of myeloid cell differentiation	39	183	0.00226
GO:0045649	biological_process	regulation of macrophage differentiation	9	21	0.0122
GO:0071214	biological_process	cellular response to abiotic stimulus	43	203	0.00114
GO:0104004	biological_process	cellular response to environmental stimulus	43	203	0.00114
GO:0097190	biological_process	apoptotic signaling pathway	54	310	0.0202
GO:0097193	biological_process	intrinsic apoptotic signaling pathway	35	166	0.0064
GO:0097202	biological_process	activation of cysteine-type endopeptidase activity	5	9	0.068
GO:0010638	biological_process	positive regulation of organelle organization	75	357	1.98e-06
GO:0032880	biological_process	regulation of protein localization	99	626	0.00609
GO:0070201	biological_process	regulation of establishment of protein localization	88	542	0.00588
GO:0030030	biological_process	cell projection organization	186	1251	0.000488
GO:0033674	biological_process	positive regulation of kinase activity	80	506	0.0236
GO:0042325	biological_process	regulation of phosphorylation	179	1337	0.0863
GO:0042327	biological_process	positive regulation of phosphorylation	121	847	0.0556
GO:0051347	biological_process	positive regulation of transferase activity	83	527	0.0212
GO:0006022	biological_process	aminoglycan metabolic process	41	206	0.00662
GO:0030203	biological_process	glycosaminoglycan metabolic process	35	190	0.0672
GO:0030212	biological_process	hyaluronan metabolic process	21	33	9.46e-11
GO:1903510	biological_process	mucopolysaccharide metabolic process	28	136	0.0369
GO:0007339	biological_process	binding of sperm to zona pellucida	8	21	0.0582
GO:0008037	biological_process	cell recognition	23	105	0.0437
GO:0009988	biological_process	cell-cell recognition	14	39	0.00266
GO:0035036	biological_process	sperm-egg recognition	8	22	0.0767
GO:0003006	biological_process	developmental process involved in reproduction	160	883	8.23e-09
GO:0007281	biological_process	germ cell development	62	279	3.84e-06
GO:0007286	biological_process	spermatid development	28	133	0.0269
GO:0022412	biological_process	cellular process involved in reproduction in multicellular organism	87	414	1.63e-07
GO:0048468	biological_process	cell development	290	1938	9.31e-07
GO:0048469	biological_process	cell maturation	33	166	0.0265
GO:0048515	biological_process	spermatid differentiation	28	143	0.0731
GO:0006584	biological_process	catecholamine metabolic process	22	49	2.19e-07
GO:0009712	biological_process	catechol-containing compound metabolic process	22	49	2.19e-07
GO:0018958	biological_process	phenol-containing compound metabolic process	26	111	0.00819
GO:0000280	biological_process	nuclear division	84	235	1.01e-21
GO:0007140	biological_process	male meiotic nuclear division	36	62	4.33e-17
GO:0048285	biological_process	organelle fission	86	263	2.66e-19
GO:0051321	biological_process	meiotic cell cycle	78	163	3.97e-30
GO:0140013	biological_process	meiotic nuclear division	72	154	6.13e-27
GO:1903046	biological_process	meiotic cell cycle process	78	161	1.35e-30
GO:0016458	biological_process	gene silencing	24	118	0.0873
GO:0006259	biological_process	DNA metabolic process	440	1339	1.47e-105
GO:0006304	biological_process	DNA modification	29	90	5.02e-06
GO:0006305	biological_process	DNA alkylation	20	57	0.000112
GO:0006306	biological_process	DNA methylation	20	57	0.000112
GO:0043046	biological_process	DNA methylation involved in gamete generation	8	21	0.0582
GO:0044728	biological_process	DNA methylation or demethylation	24	74	5.53e-05
GO:0006012	biological_process	galactose metabolic process	13	31	0.000787
GO:0031399	biological_process	regulation of protein modification process	204	1483	0.0142
GO:0001937	biological_process	negative regulation of endothelial cell proliferation	11	32	0.0224
GO:0050680	biological_process	negative regulation of epithelial cell proliferation	36	127	5.36e-06
GO:0006195	biological_process	purine nucleotide catabolic process	15	41	0.00116
GO:0072523	biological_process	purine-containing compound catabolic process	16	51	0.00469
GO:0007595	biological_process	lactation	20	66	0.0012
GO:0030879	biological_process	mammary gland development	47	220	0.000396
GO:0030856	biological_process	regulation of epithelial cell differentiation	37	151	0.000152
GO:0031401	biological_process	positive regulation of protein modification process	145	951	0.00131
GO:0032874	biological_process	positive regulation of stress-activated MAPK cascade	29	153	0.0971
GO:0090287	biological_process	regulation of cellular response to growth factor stimulus	47	274	0.0574
GO:1901343	biological_process	negative regulation of vasculature development	22	100	0.0516
GO:2000181	biological_process	negative regulation of blood vessel morphogenesis	22	96	0.0311
GO:0006260	biological_process	DNA replication	109	339	5.44e-24
GO:0006261	biological_process	DNA-dependent DNA replication	47	117	4.19e-14
GO:0006268	biological_process	DNA unwinding involved in DNA replication	10	14	1.75e-05
GO:0032392	biological_process	DNA geometric change	22	45	3.03e-08
GO:0032508	biological_process	DNA duplex unwinding	21	38	4.02e-09
GO:0051276	biological_process	chromosome organization	217	892	1.8e-28
GO:0071103	biological_process	DNA conformation change	81	328	1.63e-10
GO:0006270	biological_process	DNA replication initiation	14	36	0.000999
GO:0006323	biological_process	DNA packaging	44	248	0.0418
GO:0006325	biological_process	chromatin organization	93	586	0.00833
GO:0044770	biological_process	cell cycle phase transition	59	312	0.00133
GO:0044772	biological_process	mitotic cell cycle phase transition	59	312	0.00133
GO:0006271	biological_process	DNA strand elongation involved in DNA replication	14	37	0.00138
GO:0022616	biological_process	DNA strand elongation	16	39	0.000119
GO:0030182	biological_process	neuron differentiation	194	1352	0.00238
GO:0003002	biological_process	regionalization	76	466	0.0135
GO:0007292	biological_process	female gamete generation	47	157	8.45e-09
GO:0007389	biological_process	pattern specification process	106	605	5.2e-05
GO:0009880	biological_process	embryonic pattern specification	24	99	0.00834
GO:0048477	biological_process	oogenesis	30	88	7.34e-07
GO:0001701	biological_process	in utero embryonic development	126	646	7.67e-09
GO:0006638	biological_process	neutral lipid metabolic process	29	129	0.00754
GO:0006639	biological_process	acylglycerol metabolic process	29	127	0.00584
GO:0006641	biological_process	triglyceride metabolic process	28	120	0.00519
GO:0006898	biological_process	receptor-mediated endocytosis	31	131	0.00179
GO:0009314	biological_process	response to radiation	97	485	2.85e-07
GO:0009416	biological_process	response to light stimulus	72	347	6.08e-06
GO:0006928	biological_process	movement of cell or subcellular component	231	1738	0.0365
GO:0019216	biological_process	regulation of lipid metabolic process	62	310	0.000149
GO:0019218	biological_process	regulation of steroid metabolic process	30	109	0.000114
GO:0046890	biological_process	regulation of lipid biosynthetic process	33	148	0.00338
GO:0050810	biological_process	regulation of steroid biosynthetic process	26	79	1.45e-05
GO:1902930	biological_process	regulation of alcohol biosynthetic process	16	53	0.00745
GO:0000902	biological_process	cell morphogenesis	155	964	4.08e-05
GO:0000904	biological_process	cell morphogenesis involved in differentiation	142	799	3.21e-07
GO:0007409	biological_process	axonogenesis	114	652	2.27e-05
GO:0031175	biological_process	neuron projection development	138	988	0.063
GO:0032989	biological_process	cellular component morphogenesis	166	1070	0.000139
GO:0032990	biological_process	cell part morphogenesis	120	773	0.00292
GO:0048667	biological_process	cell morphogenesis involved in neuron differentiation	121	715	5.51e-05
GO:0048812	biological_process	neuron projection morphogenesis	119	753	0.00147
GO:0048858	biological_process	cell projection morphogenesis	119	755	0.00165
GO:0061564	biological_process	axon development	114	700	0.000609
GO:0120036	biological_process	plasma membrane bounded cell projection organization	176	1206	0.00218
GO:0120039	biological_process	plasma membrane bounded cell projection morphogenesis	119	753	0.00147
GO:0007417	biological_process	central nervous system development	175	1162	0.000431
GO:0007420	biological_process	brain development	126	863	0.0215
GO:0060322	biological_process	head development	127	902	0.0687
GO:0048608	biological_process	reproductive structure development	93	613	0.0334
GO:0061458	biological_process	reproductive system development	93	613	0.0334
GO:0048568	biological_process	embryonic organ development	93	613	0.0334
GO:0030217	biological_process	T cell differentiation	33	178	0.0767
GO:0009950	biological_process	dorsal/ventral axis specification	11	36	0.0602
GO:0009953	biological_process	dorsal/ventral pattern formation	32	145	0.00521
GO:0016055	biological_process	Wnt signaling pathway	56	332	0.0337
GO:0198738	biological_process	cell-cell signaling by wnt	56	332	0.0337
GO:0045893	biological_process	positive regulation of transcription, DNA-templated	248	1556	4.44e-08
GO:0045944	biological_process	positive regulation of transcription by RNA polymerase II	215	1109	3.07e-15
GO:0051254	biological_process	positive regulation of RNA metabolic process	250	1587	1.13e-07
GO:1902680	biological_process	positive regulation of RNA biosynthetic process	248	1558	5.01e-08
GO:1903508	biological_process	positive regulation of nucleic acid-templated transcription	248	1558	5.01e-08
GO:0060070	biological_process	canonical Wnt signaling pathway	22	101	0.0585
GO:0001890	biological_process	placenta development	40	226	0.0678
GO:0001892	biological_process	embryonic placenta development	29	138	0.0225
GO:0007059	biological_process	chromosome segregation	68	216	3.68e-14
GO:0007127	biological_process	meiosis I	46	98	4.98e-17
GO:0007129	biological_process	synapsis	15	39	0.000593
GO:0007130	biological_process	synaptonemal complex assembly	8	22	0.0767
GO:0045132	biological_process	meiotic chromosome segregation	39	70	1.07e-17
GO:0045143	biological_process	homologous chromosome segregation	23	46	6.82e-09
GO:0061982	biological_process	meiosis I cell cycle process	50	100	4.13e-20
GO:0070192	biological_process	chromosome organization involved in meiotic cell cycle	29	55	3.96e-12
GO:0098813	biological_process	nuclear chromosome segregation	54	146	1.91e-14
GO:0006310	biological_process	DNA recombination	104	277	3.71e-29
GO:0007131	biological_process	reciprocal meiotic recombination	21	49	1.33e-06
GO:0035825	biological_process	homologous recombination	21	49	1.33e-06
GO:0051301	biological_process	cell division	113	516	4.38e-11
GO:0030855	biological_process	epithelial cell differentiation	77	501	0.06
GO:0021553	biological_process	olfactory nerve development	6	5	0
GO:0060249	biological_process	anatomical structure homeostasis	70	279	2.36e-09
GO:0042063	biological_process	gliogenesis	51	274	0.00633
GO:0019932	biological_process	second-messenger-mediated signaling	38	208	0.0516
GO:0001508	biological_process	action potential	22	70	0.000261
GO:1902307	biological_process	positive regulation of sodium ion transmembrane transport	5	8	0.0369
GO:2000651	biological_process	positive regulation of sodium ion transmembrane transporter activity	5	8	0.0369
GO:0007189	biological_process	adenylate cyclase-activating G-protein coupled receptor signaling pathway	17	71	0.0675
GO:0019933	biological_process	cAMP-mediated signaling	24	91	0.00223
GO:0019935	biological_process	cyclic-nucleotide-mediated signaling	24	96	0.00523
GO:0000083	biological_process	regulation of transcription involved in G1/S transition of mitotic cell cycle	9	23	0.0253
GO:0000086	biological_process	G2/M transition of mitotic cell cycle	35	131	3.59e-05
GO:0044839	biological_process	cell cycle G2/M phase transition	35	131	3.59e-05
GO:0006468	biological_process	protein phosphorylation	135	859	0.000605
GO:0000226	biological_process	microtubule cytoskeleton organization	131	486	5.66e-21
GO:0007017	biological_process	microtubule-based process	203	846	9.99e-26
GO:0006281	biological_process	DNA repair	301	793	1.81e-88
GO:0007077	biological_process	mitotic nuclear envelope disassembly	6	10	0.0152
GO:0010256	biological_process	endomembrane system organization	47	255	0.0135
GO:0010972	biological_process	negative regulation of G2/M transition of mitotic cell cycle	7	17	0.0675
GO:0031572	biological_process	G2 DNA damage checkpoint	12	41	0.056
GO:0044818	biological_process	mitotic G2/M transition checkpoint	7	15	0.0311
GO:1902750	biological_process	negative regulation of cell cycle G2/M phase transition	7	18	0.0933
GO:0007098	biological_process	centrosome cycle	24	43	1.23e-10
GO:0031023	biological_process	microtubule organizing center organization	24	48	2.64e-09
GO:0007411	biological_process	axon guidance	78	463	0.00436
GO:0097485	biological_process	neuron projection guidance	78	463	0.00436
GO:0030261	biological_process	chromosome condensation	22	50	3.4e-07
GO:0031100	biological_process	animal organ regeneration	17	72	0.0767
GO:0051223	biological_process	regulation of protein transport	83	519	0.0137
GO:0090087	biological_process	regulation of peptide transport	86	537	0.0105
GO:0034502	biological_process	protein localization to chromosome	9	23	0.0253
GO:0046688	biological_process	response to copper ion	14	38	0.00193
GO:0055015	biological_process	ventricular cardiac muscle cell development	8	22	0.0767
GO:0055023	biological_process	positive regulation of cardiac muscle tissue growth	11	31	0.0169
GO:0055024	biological_process	regulation of cardiac muscle tissue development	17	55	0.00353
GO:0060045	biological_process	positive regulation of cardiac muscle cell proliferation	11	30	0.0125
GO:0060421	biological_process	positive regulation of heart growth	11	36	0.0602
GO:0006979	biological_process	response to oxidative stress	65	404	0.0454
GO:0070301	biological_process	cellular response to hydrogen peroxide	12	38	0.0289
GO:0000288	biological_process	nuclear-transcribed mRNA catabolic process, deadenylation-dependent decay	15	60	0.0772
GO:0000289	biological_process	nuclear-transcribed mRNA poly(A) tail shortening	11	29	0.00916
GO:0006396	biological_process	RNA processing	124	874	0.0618
GO:0006397	biological_process	mRNA processing	84	477	0.00052
GO:0008347	biological_process	glial cell migration	19	38	2.95e-07
GO:0007141	biological_process	male meiosis I	18	26	4.9e-10
GO:0016569	biological_process	covalent chromatin modification	55	292	0.0027
GO:0016570	biological_process	histone modification	51	288	0.0195
GO:0015669	biological_process	gas transport	9	17	0.00184
GO:0015671	biological_process	oxygen transport	9	12	3.76e-05
GO:0006110	biological_process	regulation of glycolytic process	14	25	5.34e-06
GO:0010677	biological_process	negative regulation of cellular carbohydrate metabolic process	15	36	0.000196
GO:0030809	biological_process	negative regulation of nucleotide biosynthetic process	18	47	8.96e-05
GO:0030811	biological_process	regulation of nucleotide catabolic process	14	25	5.34e-06
GO:0030812	biological_process	negative regulation of nucleotide catabolic process	11	8	0
GO:0031330	biological_process	negative regulation of cellular catabolic process	26	104	0.00286
GO:0043467	biological_process	regulation of generation of precursor metabolites and energy	19	71	0.0102
GO:0043470	biological_process	regulation of carbohydrate catabolic process	14	37	0.00138
GO:0045820	biological_process	negative regulation of glycolytic process	11	8	0
GO:0045912	biological_process	negative regulation of carbohydrate metabolic process	15	37	0.000289
GO:0045980	biological_process	negative regulation of nucleotide metabolic process	20	62	0.000454
GO:0051193	biological_process	regulation of cofactor metabolic process	17	47	0.000404
GO:0051195	biological_process	negative regulation of cofactor metabolic process	12	11	0
GO:0051196	biological_process	regulation of coenzyme metabolic process	16	39	0.000119
GO:0051198	biological_process	negative regulation of coenzyme metabolic process	11	8	0
GO:0062014	biological_process	negative regulation of small molecule metabolic process	30	114	0.000293
GO:1900372	biological_process	negative regulation of purine nucleotide biosynthetic process	18	47	8.96e-05
GO:1900543	biological_process	negative regulation of purine nucleotide metabolic process	20	60	0.000265
GO:1903578	biological_process	regulation of ATP metabolic process	15	30	1.25e-05
GO:1903579	biological_process	negative regulation of ATP metabolic process	12	12	4.69e-10
GO:2001169	biological_process	regulation of ATP biosynthetic process	14	28	3.16e-05
GO:2001170	biological_process	negative regulation of ATP biosynthetic process	11	10	0
GO:0046578	biological_process	regulation of Ras protein signal transduction	64	332	0.000353
GO:0046580	biological_process	negative regulation of Ras protein signal transduction	17	47	0.000404
GO:0051058	biological_process	negative regulation of small GTPase mediated signal transduction	18	48	0.000124
GO:0051260	biological_process	protein homooligomerization	58	315	0.0032
GO:0032026	biological_process	response to magnesium ion	7	12	0.00625
GO:0000724	biological_process	double-strand break repair via homologous recombination	35	68	2.36e-14
GO:0000725	biological_process	recombinational repair	35	69	4.24e-14
GO:0006302	biological_process	double-strand break repair	59	150	2.32e-17
GO:0000722	biological_process	telomere maintenance via recombination	10	26	0.0152
GO:0000723	biological_process	telomere maintenance	30	70	1.23e-09
GO:0006312	biological_process	mitotic recombination	12	32	0.00549
GO:0032200	biological_process	telomere organization	30	71	1.89e-09
GO:0001655	biological_process	urogenital system development	82	464	0.000579
GO:0001822	biological_process	kidney development	63	383	0.032
GO:0072001	biological_process	renal system development	64	396	0.0441
GO:0001763	biological_process	morphogenesis of a branching structure	55	323	0.0303
GO:0009887	biological_process	animal organ morphogenesis	213	1288	3.44e-08
GO:0048754	biological_process	branching morphogenesis of an epithelial tube	51	260	0.00173
GO:0060993	biological_process	kidney morphogenesis	28	135	0.0334
GO:0061138	biological_process	morphogenesis of a branching epithelium	53	306	0.0256
GO:0061333	biological_process	renal tubule morphogenesis	26	115	0.0141
GO:0072006	biological_process	nephron development	37	195	0.0311
GO:0072028	biological_process	nephron morphogenesis	25	113	0.0246
GO:0072078	biological_process	nephron tubule morphogenesis	24	108	0.0291
GO:0072088	biological_process	nephron epithelium morphogenesis	25	110	0.0166
GO:0048286	biological_process	lung alveolus development	16	58	0.0208
GO:0048565	biological_process	digestive tract development	31	152	0.0248
GO:0048566	biological_process	embryonic digestive tract development	18	48	0.000124
GO:0055123	biological_process	digestive system development	37	165	0.00117
GO:0060021	biological_process	roof of mouth development	25	109	0.0146
GO:0060426	biological_process	lung vasculature development	5	9	0.068
GO:0072162	biological_process	metanephric mesenchymal cell differentiation	4	6	0.0863
GO:0072210	biological_process	metanephric nephron development	16	50	0.00364
GO:0000819	biological_process	sister chromatid segregation	25	90	0.000636
GO:0007062	biological_process	sister chromatid cohesion	12	30	0.00278
GO:0000070	biological_process	mitotic sister chromatid segregation	19	70	0.0085
GO:0140014	biological_process	mitotic nuclear division	21	87	0.0206
GO:0010032	biological_process	meiotic chromosome condensation	14	11	0
GO:0051383	biological_process	kinetochore organization	17	19	1.09e-12
GO:0050796	biological_process	regulation of insulin secretion	36	196	0.0613
GO:0090276	biological_process	regulation of peptide hormone secretion	39	212	0.0399
GO:0009154	biological_process	purine ribonucleotide catabolic process	11	28	0.0065
GO:0009261	biological_process	ribonucleotide catabolic process	11	29	0.00916
GO:1901136	biological_process	carbohydrate derivative catabolic process	40	202	0.00873
GO:0010639	biological_process	negative regulation of organelle organization	57	263	2.94e-05
GO:0010824	biological_process	regulation of centrosome duplication	15	26	1.07e-06
GO:0032886	biological_process	regulation of microtubule-based process	40	153	1.1e-05
GO:0046605	biological_process	regulation of centrosome cycle	17	33	1.09e-06
GO:0051129	biological_process	negative regulation of cellular component organization	89	501	0.000206
GO:0051493	biological_process	regulation of cytoskeleton organization	68	426	0.0436
GO:0070507	biological_process	regulation of microtubule cytoskeleton organization	37	125	1.06e-06
GO:0019226	biological_process	transmission of nerve impulse	19	39	5.01e-07
GO:0019228	biological_process	neuronal action potential	19	24	2.27e-12
GO:0035637	biological_process	multicellular organismal signaling	25	78	4.21e-05
GO:0043523	biological_process	regulation of neuron apoptotic process	47	235	0.0021
GO:1901214	biological_process	regulation of neuron death	47	250	0.00885
GO:0034508	biological_process	centromere complex assembly	11	32	0.0224
GO:0001843	biological_process	neural tube closure	29	130	0.0086
GO:0014020	biological_process	primary neural tube formation	32	143	0.00401
GO:0060606	biological_process	tube closure	29	132	0.0111
GO:0001947	biological_process	heart looping	21	69	0.000716
GO:0003143	biological_process	embryonic heart tube morphogenesis	21	78	0.00465
GO:0007368	biological_process	determination of left/right symmetry	36	132	1.49e-05
GO:0009799	biological_process	specification of symmetry	36	141	7.83e-05
GO:0009855	biological_process	determination of bilateral symmetry	36	140	6.6e-05
GO:0035050	biological_process	embryonic heart tube development	22	100	0.0516
GO:0061371	biological_process	determination of heart left/right asymmetry	21	72	0.00138
GO:0003344	biological_process	pericardium morphogenesis	7	6	0
GO:0021587	biological_process	cerebellum morphogenesis	14	52	0.0552
GO:0021536	biological_process	diencephalon development	29	103	0.000103
GO:0021794	biological_process	thalamus development	11	13	2.23e-07
GO:0030900	biological_process	forebrain development	81	504	0.0138
GO:0021885	biological_process	forebrain cell migration	18	72	0.0324
GO:0022029	biological_process	telencephalon cell migration	18	68	0.0165
GO:0021861	biological_process	forebrain radial glial cell differentiation	6	7	0.000921
GO:0060019	biological_process	radial glial cell differentiation	6	11	0.0285
GO:0008283	biological_process	cell proliferation	130	889	0.0169
GO:0021873	biological_process	forebrain neuroblast division	9	15	0.00052
GO:0036445	biological_process	neuronal stem cell division	10	20	0.00127
GO:0048103	biological_process	somatic stem cell division	10	27	0.0208
GO:0055057	biological_process	neuroblast division	10	20	0.00127
GO:0021932	biological_process	hindbrain radial glia guided cell migration	6	11	0.0285
GO:0030901	biological_process	midbrain development	17	56	0.00449
GO:0030917	biological_process	midbrain-hindbrain boundary development	8	15	0.00463
GO:0048736	biological_process	appendage development	46	232	0.00308
GO:0060173	biological_process	limb development	46	232	0.00308
GO:0036342	biological_process	post-anal tail morphogenesis	8	22	0.0767
GO:0042074	biological_process	cell migration involved in gastrulation	9	15	0.00052
GO:0042733	biological_process	embryonic digit morphogenesis	18	72	0.0324
GO:0034103	biological_process	regulation of tissue remodeling	21	62	0.000118
GO:0034105	biological_process	positive regulation of tissue remodeling	14	30	8.73e-05
GO:0045124	biological_process	regulation of bone resorption	12	40	0.0453
GO:0046850	biological_process	regulation of bone remodeling	13	44	0.0341
GO:0048592	biological_process	eye morphogenesis	40	212	0.0223
GO:0051593	biological_process	response to folic acid	12	14	3.05e-08
GO:0060026	biological_process	convergent extension	8	18	0.0195
GO:0060041	biological_process	retina development in camera-type eye	30	159	0.0891
GO:0060042	biological_process	retina morphogenesis in camera-type eye	14	55	0.0886
GO:0060059	biological_process	embryonic retina morphogenesis in camera-type eye	7	16	0.0471
GO:0022612	biological_process	gland morphogenesis	45	220	0.00175
GO:0060443	biological_process	mammary gland morphogenesis	36	110	8.99e-08
GO:0060444	biological_process	branching involved in mammary gland duct morphogenesis	19	62	0.00158
GO:0060603	biological_process	mammary gland duct morphogenesis	22	80	0.00234
GO:0061180	biological_process	mammary gland epithelium development	37	121	4.11e-07
GO:0060534	biological_process	trachea cartilage development	6	13	0.0731
GO:0060535	biological_process	trachea cartilage morphogenesis	6	10	0.0152
GO:0060592	biological_process	mammary gland formation	8	17	0.0127
GO:0060596	biological_process	mammary placode formation	6	6	0.000163
GO:0003306	biological_process	Wnt signaling pathway involved in heart development	6	12	0.0475
GO:0061307	biological_process	cardiac neural crest cell differentiation involved in heart development	6	9	0.00738
GO:0061316	biological_process	canonical Wnt signaling pathway involved in heart development	6	11	0.0285
GO:0044340	biological_process	canonical Wnt signaling pathway involved in regulation of cell proliferation	6	9	0.00738
GO:0061324	biological_process	canonical Wnt signaling pathway involved in positive regulation of cardiac outflow tract cell proliferation	6	8	0.00298
GO:1901963	biological_process	regulation of cell proliferation involved in outflow tract morphogenesis	6	8	0.00298
GO:2000027	biological_process	regulation of organ morphogenesis	51	234	9.47e-05
GO:0071542	biological_process	dopaminergic neuron differentiation	9	19	0.00519
GO:0090009	biological_process	primitive streak formation	10	14	1.75e-05
GO:0032365	biological_process	intracellular lipid transport	10	21	0.00208
GO:0032366	biological_process	intracellular sterol transport	6	10	0.0152
GO:0032367	biological_process	intracellular cholesterol transport	6	10	0.0152
GO:0061053	biological_process	somite development	24	109	0.0329
GO:0090244	biological_process	Wnt signaling pathway involved in somitogenesis	6	8	0.00298
GO:0003401	biological_process	axis elongation	11	34	0.0371
GO:0040007	biological_process	growth	87	535	0.00606
GO:0048589	biological_process	developmental growth	80	420	4.52e-05
GO:0060560	biological_process	developmental growth involved in morphogenesis	25	96	0.00195
GO:0090245	biological_process	axis elongation involved in somitogenesis	6	5	0
GO:0003307	biological_process	regulation of Wnt signaling pathway involved in heart development	6	8	0.00298
GO:0003308	biological_process	negative regulation of Wnt signaling pathway involved in heart development	6	7	0.000921
GO:0030111	biological_process	regulation of Wnt signaling pathway	44	255	0.068
GO:1905330	biological_process	regulation of morphogenesis of an epithelium	28	134	0.0299
GO:2000050	biological_process	regulation of non-canonical Wnt signaling pathway	7	18	0.0933
GO:2000051	biological_process	negative regulation of non-canonical Wnt signaling pathway	6	6	0.000163
GO:2000095	biological_process	regulation of Wnt signaling pathway, planar cell polarity pathway	7	17	0.0675
GO:0045992	biological_process	negative regulation of embryonic development	12	23	0.000115
GO:1905331	biological_process	negative regulation of morphogenesis of an epithelium	12	27	0.000846
GO:0090178	biological_process	regulation of establishment of planar polarity involved in neural tube closure	8	18	0.0195
GO:0006026	biological_process	aminoglycan catabolic process	18	79	0.0862
GO:0030214	biological_process	hyaluronan catabolic process	8	13	0.00128
GO:0030259	biological_process	lipid glycosylation	6	8	0.00298
GO:0006338	biological_process	chromatin remodeling	29	141	0.0313
GO:0002377	biological_process	immunoglobulin production	26	79	1.45e-05
GO:0002440	biological_process	production of molecular mediator of immune response	32	91	1.02e-07
GO:0031334	biological_process	positive regulation of protein complex assembly	29	147	0.0577
GO:0045058	biological_process	T cell selection	14	50	0.0375
GO:0014854	biological_process	response to inactivity	6	10	0.0152
GO:0030278	biological_process	regulation of ossification	43	240	0.0389
GO:0006476	biological_process	protein deacetylation	13	49	0.0863
GO:0043393	biological_process	regulation of protein binding	29	151	0.0813
GO:0030177	biological_process	positive regulation of Wnt signaling pathway	23	92	0.00708
GO:0000712	biological_process	resolution of meiotic recombination intermediates	6	11	0.0285
GO:0051304	biological_process	chromosome separation	7	15	0.0311
GO:0051307	biological_process	meiotic chromosome separation	7	12	0.00625
GO:0007060	biological_process	male meiosis chromosome segregation	6	6	0.000163
GO:0008340	biological_process	determination of adult lifespan	10	25	0.0108
GO:0010259	biological_process	multicellular organism aging	14	49	0.0313
GO:0018105	biological_process	peptidyl-serine phosphorylation	25	87	0.000346
GO:0018209	biological_process	peptidyl-serine modification	25	109	0.0146
GO:0021772	biological_process	olfactory bulb development	15	39	0.000593
GO:0021988	biological_process	olfactory lobe development	15	40	0.000836
GO:0022028	biological_process	tangential migration from the subventricular zone to the olfactory bulb	8	11	0.000228
GO:0035564	biological_process	regulation of kidney size	4	6	0.0863
GO:0046777	biological_process	protein autophosphorylation	53	248	0.000109
GO:0060688	biological_process	regulation of morphogenesis of a branching structure	20	84	0.0324
GO:0090329	biological_process	regulation of DNA-dependent DNA replication	19	41	1.38e-06
GO:0032204	biological_process	regulation of telomere maintenance	7	16	0.0471
GO:0033044	biological_process	regulation of chromosome organization	64	239	8.62e-10
GO:2001252	biological_process	positive regulation of chromosome organization	30	85	2.98e-07
GO:0035264	biological_process	multicellular organism growth	22	100	0.0516
GO:0016926	biological_process	protein desumoylation	5	6	0.00608
GO:0030198	biological_process	extracellular matrix organization	57	355	0.0846
GO:0045185	biological_process	maintenance of protein location	32	105	4.6e-06
GO:0051099	biological_process	positive regulation of binding	26	120	0.0266
GO:0040029	biological_process	regulation of gene expression, epigenetic	26	131	0.0849
GO:0042737	biological_process	drug catabolic process	30	151	0.0439
GO:0006816	biological_process	calcium ion transport	43	209	0.00224
GO:0070838	biological_process	divalent metal ion transport	43	245	0.0574
GO:0072511	biological_process	divalent inorganic cation transport	43	248	0.0692
GO:0000076	biological_process	DNA replication checkpoint	8	12	0.000581
GO:0030174	biological_process	regulation of DNA-dependent DNA replication initiation	5	9	0.068
GO:0044706	biological_process	multi-multicellular organism process	53	316	0.0499
GO:0060135	biological_process	maternal process involved in female pregnancy	26	85	6.76e-05
GO:0006406	biological_process	mRNA export from nucleus	17	72	0.0767
GO:0031503	biological_process	protein-containing complex localization	24	117	0.0791
GO:0071427	biological_process	mRNA-containing ribonucleoprotein complex export from nucleus	17	72	0.0767
GO:0021983	biological_process	pituitary gland development	17	70	0.0593
GO:0021984	biological_process	adenohypophysis development	9	19	0.00519
GO:0048853	biological_process	forebrain morphogenesis	13	22	6.77e-06
GO:0048854	biological_process	brain morphogenesis	17	48	0.000549
GO:0003338	biological_process	metanephros morphogenesis	15	42	0.00155
GO:0060677	biological_process	ureteric bud elongation	4	5	0.0369
GO:0072033	biological_process	renal vesicle formation	7	12	0.00625
GO:0072077	biological_process	renal vesicle morphogenesis	9	20	0.00809
GO:0072087	biological_process	renal vesicle development	9	21	0.0122
GO:0072273	biological_process	metanephric nephron morphogenesis	15	32	3.46e-05
GO:0072283	biological_process	metanephric renal vesicle morphogenesis	7	18	0.0933
GO:0032722	biological_process	positive regulation of chemokine production	13	49	0.0863
GO:0032479	biological_process	regulation of type I interferon production	22	86	0.00691
GO:0032481	biological_process	positive regulation of type I interferon production	22	57	5.55e-06
GO:0032648	biological_process	regulation of interferon-beta production	21	38	4.02e-09
GO:0032728	biological_process	positive regulation of interferon-beta production	21	30	5.62e-12
GO:0032675	biological_process	regulation of interleukin-6 production	24	110	0.0369
GO:0032755	biological_process	positive regulation of interleukin-6 production	20	71	0.0035
GO:0032760	biological_process	positive regulation of tumor necrosis factor production	19	58	0.000589
GO:1903557	biological_process	positive regulation of tumor necrosis factor superfamily cytokine production	19	60	0.000987
GO:0042035	biological_process	regulation of cytokine biosynthetic process	32	134	0.00115
GO:0042108	biological_process	positive regulation of cytokine biosynthetic process	29	87	2.21e-06
GO:0007250	biological_process	activation of NF-kappaB-inducing kinase activity	11	34	0.0371
GO:0038061	biological_process	NIK/NF-kappaB signaling	12	40	0.0453
GO:1901222	biological_process	regulation of NIK/NF-kappaB signaling	11	35	0.0475
GO:1901224	biological_process	positive regulation of NIK/NF-kappaB signaling	11	35	0.0475
GO:0007252	biological_process	I-kappaB phosphorylation	7	11	0.00309
GO:0034123	biological_process	positive regulation of toll-like receptor signaling pathway	7	12	0.00625
GO:0045357	biological_process	regulation of interferon-beta biosynthetic process	11	10	0
GO:0045359	biological_process	positive regulation of interferon-beta biosynthetic process	11	10	0
GO:0000726	biological_process	non-recombinational repair	10	30	0.0486
GO:0006303	biological_process	double-strand break repair via nonhomologous end joining	10	27	0.0208
GO:0002244	biological_process	hematopoietic progenitor cell differentiation	14	55	0.0886
GO:0002328	biological_process	pro-B cell differentiation	4	6	0.0863
GO:0002360	biological_process	T cell lineage commitment	14	26	1.01e-05
GO:0010212	biological_process	response to ionizing radiation	31	155	0.0337
GO:0002200	biological_process	somatic diversification of immune receptors	24	70	1.81e-05
GO:0002562	biological_process	somatic diversification of immune receptors via germline recombination within a single locus	24	63	1.95e-06
GO:0016444	biological_process	somatic cell DNA recombination	24	63	1.95e-06
GO:0016445	biological_process	somatic diversification of immunoglobulins	24	55	8.47e-08
GO:0016447	biological_process	somatic recombination of immunoglobulin gene segments	24	47	1.49e-09
GO:0035234	biological_process	ectopic germ cell programmed cell death	4	5	0.0369
GO:0008156	biological_process	negative regulation of DNA replication	25	54	8.25e-09
GO:0051053	biological_process	negative regulation of DNA metabolic process	46	112	3.15e-14
GO:0031110	biological_process	regulation of microtubule polymerization or depolymerization	18	79	0.0862
GO:0002361	biological_process	CD4-positive, CD25-positive, alpha-beta regulatory T cell differentiation	5	5	0.00129
GO:0035710	biological_process	CD4-positive, alpha-beta T cell activation	17	45	0.000209
GO:0043367	biological_process	CD4-positive, alpha-beta T cell differentiation	17	43	0.000105
GO:0045066	biological_process	regulatory T cell differentiation	5	7	0.017
GO:0046631	biological_process	alpha-beta T cell activation	18	76	0.0588
GO:0046632	biological_process	alpha-beta T cell differentiation	18	68	0.0165
GO:0031056	biological_process	regulation of histone modification	39	112	2.34e-09
GO:0031058	biological_process	positive regulation of histone modification	25	64	5.64e-07
GO:1902275	biological_process	regulation of chromatin organization	41	128	1.36e-08
GO:1905269	biological_process	positive regulation of chromatin organization	26	69	6.83e-07
GO:0030218	biological_process	erythrocyte differentiation	26	117	0.0182
GO:0034101	biological_process	erythrocyte homeostasis	26	125	0.0469
GO:0060216	biological_process	definitive hemopoiesis	14	31	0.000136
GO:0007051	biological_process	spindle organization	28	114	0.0021
GO:0014912	biological_process	negative regulation of smooth muscle cell migration	7	15	0.0311
GO:0050919	biological_process	negative chemotaxis	6	13	0.0731
GO:0021957	biological_process	corticospinal tract morphogenesis	8	10	7.6e-05
GO:0048588	biological_process	developmental cell growth	14	54	0.0761
GO:0048675	biological_process	axon extension	10	33	0.0964
GO:1990138	biological_process	neuron projection extension	10	33	0.0964
GO:0021826	biological_process	substrate-independent telencephalic tangential migration	6	10	0.0152
GO:0021831	biological_process	embryonic olfactory bulb interneuron precursor migration	4	5	0.0369
GO:0021843	biological_process	substrate-independent telencephalic tangential interneuron migration	6	10	0.0152
GO:0021510	biological_process	spinal cord development	35	120	3.81e-06
GO:0031657	biological_process	regulation of cyclin-dependent protein serine/threonine kinase activity involved in G1/S transition of mitotic cell cycle	6	9	0.00738
GO:0031659	biological_process	positive regulation of cyclin-dependent protein serine/threonine kinase activity involved in G1/S transition of mitotic cell cycle	6	8	0.00298
GO:0045737	biological_process	positive regulation of cyclin-dependent protein serine/threonine kinase activity	7	17	0.0675
GO:1904031	biological_process	positive regulation of cyclin-dependent protein kinase activity	7	17	0.0675
GO:0032092	biological_process	positive regulation of protein binding	20	65	0.000952
GO:0042994	biological_process	cytoplasmic sequestering of transcription factor	9	23	0.0253
GO:0051220	biological_process	cytoplasmic sequestering of protein	9	27	0.0791
GO:0072176	biological_process	nephric duct development	8	12	0.000581
GO:0072177	biological_process	mesonephric duct development	8	9	1.82e-05
GO:0072044	biological_process	collecting duct development	7	17	0.0675
GO:0072205	biological_process	metanephric collecting duct development	7	13	0.0114
GO:0072021	biological_process	ascending thin limb development	6	9	0.00738
GO:0072218	biological_process	metanephric ascending thin limb development	6	9	0.00738
GO:0072236	biological_process	metanephric loop of Henle development	6	11	0.0285
GO:0072014	biological_process	proximal tubule development	5	6	0.00608
GO:0072017	biological_process	distal tubule development	10	22	0.00328
GO:0072173	biological_process	metanephric tubule morphogenesis	7	10	0.00133
GO:0072235	biological_process	metanephric distal tubule development	8	17	0.0127
GO:0072282	biological_process	metanephric nephron tubule morphogenesis	7	10	0.00133
GO:0007018	biological_process	microtubule-based movement	63	316	0.000139
GO:0031122	biological_process	cytoplasmic microtubule organization	9	27	0.0791
GO:0000910	biological_process	cytokinesis	38	142	1.17e-05
GO:0007052	biological_process	mitotic spindle organization	11	33	0.0293
GO:0019827	biological_process	stem cell population maintenance	31	129	0.00132
GO:0098727	biological_process	maintenance of cell number	31	131	0.00179
[truncated: 1,191 more rows]
