# Supplementary material for: Gene expression profiles at different stages for formation of pearl sac and pearl in the pearl oyster Pinctada fucata
Source: BMC Genomics. 2019 Mar 25;20:240. doi: 10.1186/s12864-019-5579-3 (PMC6434816; doi:10.1186/s12864-019-5579-3)
Supplement: Supplementary file 3 — Table S3. GO enrichment analysis for immune-related DEGs at 0 h – 24 h and 48 h – 1 w time points. (XLSX 39 kb) [file 12864_2019_5579_MOESM3_ESM.xlsx]

## Sheet: Up-regulated GO term 
Table S3. The immune-related differentially expressed gene (DEG)-enrichment in annotation Biological Process GO terms
0 h – 24 h up-regulated
GO ID	Ontology	Term	Number of genes in the list (q)	Number of genes in the genome (m)	p-value
GO:0042221	biological_process	response to chemical	134	4170	0.0497
GO:0009966	biological_process	regulation of signal transduction	92	2719	0.0723
GO:0045595	biological_process	regulation of cell differentiation	64	1645	0.019
GO:0042325	biological_process	regulation of phosphorylation	56	1337	0.00862
GO:0007155	biological_process	cell adhesion	49	1165	0.0183
GO:0009967	biological_process	positive regulation of signal transduction	48	1192	0.0423
GO:0001932	biological_process	regulation of protein phosphorylation	48	1253	0.0979
GO:0042493	biological_process	response to drug	42	1002	0.0417
GO:0099536	biological_process	synaptic signaling	41	603	2.07e-06
GO:0099537	biological_process	trans-synaptic signaling	41	603	2.07e-06
GO:0042327	biological_process	positive regulation of phosphorylation	40	847	0.00771
GO:0001934	biological_process	positive regulation of protein phosphorylation	39	815	0.00724
GO:0045596	biological_process	negative regulation of cell differentiation	35	701	0.00731
GO:0043408	biological_process	regulation of MAPK cascade	35	702	0.0075
GO:0043410	biological_process	positive regulation of MAPK cascade	31	512	0.000838
GO:0033674	biological_process	positive regulation of kinase activity	28	506	0.00685
GO:0001817	biological_process	regulation of cytokine production	28	573	0.0371
GO:0071900	biological_process	regulation of protein serine/threonine kinase activity	27	543	0.036
GO:0043405	biological_process	regulation of MAP kinase activity	25	394	0.00243
GO:0042326	biological_process	negative regulation of phosphorylation	24	390	0.00477
GO:0080135	biological_process	regulation of cellular response to stress	23	397	0.0133
GO:0001819	biological_process	positive regulation of cytokine production	22	364	0.0107
GO:0032675	biological_process	regulation of interleukin-6 production	21	110	1.55e-10
GO:0043406	biological_process	positive regulation of MAP kinase activity	21	300	0.0026
GO:0071902	biological_process	positive regulation of protein serine/threonine kinase activity	21	332	0.00841
GO:0032872	biological_process	regulation of stress-activated MAPK cascade	20	229	0.000243
GO:0070302	biological_process	regulation of stress-activated protein kinase signaling cascade	20	230	0.000259
GO:0060627	biological_process	regulation of vesicle-mediated transport	20	320	0.0132
GO:0007156	biological_process	homophilic cell adhesion via plasma membrane adhesion molecules	19	251	0.00224
GO:0098742	biological_process	cell-cell adhesion via plasma-membrane adhesion molecules	19	302	0.0169
GO:0031349	biological_process	positive regulation of defense response	19	312	0.0233
GO:0046328	biological_process	regulation of JNK cascade	18	206	0.000677
GO:0045089	biological_process	positive regulation of innate immune response	18	222	0.00164
GO:0045088	biological_process	regulation of innate immune response	18	301	0.0374
GO:0051606	biological_process	detection of stimulus	18	309	0.0457
GO:0042035	biological_process	regulation of cytokine biosynthetic process	17	134	9.98e-06
GO:0032874	biological_process	positive regulation of stress-activated MAPK cascade	17	153	6.18e-05
GO:0070304	biological_process	positive regulation of stress-activated protein kinase signaling cascade	17	154	6.76e-05
GO:0002758	biological_process	innate immune response-activating signal transduction	17	157	8.73e-05
GO:0002218	biological_process	activation of innate immune response	17	170	0.000239
GO:0032760	biological_process	positive regulation of tumor necrosis factor production	16	58	2.38e-10
GO:1903557	biological_process	positive regulation of tumor necrosis factor superfamily cytokine production	16	60	4.11e-10
GO:0032755	biological_process	positive regulation of interleukin-6 production	16	71	6.18e-09
GO:0042108	biological_process	positive regulation of cytokine biosynthetic process	16	87	1.37e-07
GO:0032680	biological_process	regulation of tumor necrosis factor production	16	101	1.17e-06
GO:1903555	biological_process	regulation of tumor necrosis factor superfamily cytokine production	16	103	1.54e-06
GO:0090287	biological_process	regulation of cellular response to growth factor stimulus	16	274	0.0785
GO:0002224	biological_process	toll-like receptor signaling pathway	15	141	0.000415
GO:0046330	biological_process	positive regulation of JNK cascade	15	142	0.000452
GO:0050953	biological_process	sensory perception of light stimulus	15	215	0.0237
GO:0042535	biological_process	positive regulation of tumor necrosis factor biosynthetic process	14	16	2.11e-18
GO:0042534	biological_process	regulation of tumor necrosis factor biosynthetic process	14	22	4.37e-15
GO:0043506	biological_process	regulation of JUN kinase activity	14	105	7.36e-05
GO:0045637	biological_process	regulation of myeloid cell differentiation	14	183	0.016
GO:0030100	biological_process	regulation of endocytosis	14	197	0.0299
GO:0006898	biological_process	receptor-mediated endocytosis	13	131	0.00278
GO:0002755	biological_process	MyD88-dependent toll-like receptor signaling pathway	12	92	0.000494
GO:0009593	biological_process	detection of chemical stimulus	12	101	0.00113
GO:0015893	biological_process	drug transport	12	111	0.00252
GO:0050764	biological_process	regulation of phagocytosis	11	75	0.000407
GO:0043507	biological_process	positive regulation of JUN kinase activity	11	88	0.00159
GO:0050707	biological_process	regulation of cytokine secretion	11	122	0.0183
GO:0032490	biological_process	detection of molecule of bacterial origin	10	12	2.65e-12
GO:0045410	biological_process	positive regulation of interleukin-6 biosynthetic process	10	16	2.65e-10
GO:0098543	biological_process	detection of other organism	10	24	4.34e-08
GO:0045408	biological_process	regulation of interleukin-6 biosynthetic process	10	26	1.09e-07
GO:0098581	biological_process	detection of external biotic stimulus	10	27	1.64e-07
GO:0009595	biological_process	detection of biotic stimulus	10	30	5.14e-07
GO:0033555	biological_process	multicellular organismal response to stress	9	84	0.0185
GO:0042494	biological_process	detection of bacterial lipoprotein	8	7	0
GO:0070340	biological_process	detection of bacterial lipopeptide	8	7	0
GO:0032493	biological_process	response to bacterial lipoprotein	8	16	4.9e-07
GO:0070339	biological_process	response to bacterial lipopeptide	8	16	4.9e-07
GO:0016045	biological_process	detection of bacterium	8	23	1.24e-05
GO:0009268	biological_process	response to pH	8	32	0.000176
GO:0032648	biological_process	regulation of interferon-beta production	8	38	0.000588
GO:0032722	biological_process	positive regulation of chemokine production	8	49	0.00285
GO:0032481	biological_process	positive regulation of type I interferon production	8	57	0.00724
GO:0032642	biological_process	regulation of chemokine production	8	66	0.0177
GO:0045638	biological_process	negative regulation of myeloid cell differentiation	8	86	0.0742
GO:0032479	biological_process	regulation of type I interferon production	8	86	0.0742
GO:0050765	biological_process	negative regulation of phagocytosis	7	13	2.44e-06
GO:0016558	biological_process	protein import into peroxisome matrix	7	19	5.12e-05
GO:0015919	biological_process	peroxisomal membrane transport	7	25	0.000344
GO:0006625	biological_process	protein targeting to peroxisome	7	35	0.00253
GO:0030818	biological_process	negative regulation of cAMP biosynthetic process	7	36	0.00285
GO:0043574	biological_process	peroxisomal transport	7	36	0.00285
GO:0032715	biological_process	negative regulation of interleukin-6 production	7	37	0.00334
GO:0001662	biological_process	behavioral fear response	7	37	0.00334
GO:0002209	biological_process	behavioral defense response	7	37	0.00334
GO:0045806	biological_process	negative regulation of endocytosis	7	42	0.00673
GO:0002762	biological_process	negative regulation of myeloid leukocyte differentiation	7	53	0.0237
GO:0008593	biological_process	regulation of Notch signaling pathway	7	54	0.0263
GO:0007031	biological_process	peroxisome organization	7	59	0.0395
GO:0042496	biological_process	detection of diacyl bacterial lipopeptide	6	6	8.34e-08
GO:0071724	biological_process	response to diacyl bacterial lipopeptide	6	6	8.34e-08
GO:0014854	biological_process	response to inactivity	6	10	1.15e-05
GO:0042088	biological_process	T-helper 1 type immune response	6	35	0.0163
GO:0032677	biological_process	regulation of interleukin-8 production	6	43	0.0395
GO:0010043	biological_process	response to zinc ion	6	46	0.054
GO:0070373	biological_process	negative regulation of ERK1 and ERK2 cascade	6	48	0.0661
GO:0032735	biological_process	positive regulation of interleukin-12 production	6	53	0.0992
GO:0007252	biological_process	I-kappaB phosphorylation	5	11	0.000638
GO:0042116	biological_process	macrophage activation	5	28	0.0384
GO:0032757	biological_process	positive regulation of interleukin-8 production	5	32	0.0622
GO:0050775	biological_process	positive regulation of dendrite morphogenesis	5	33	0.0703
GO:0061001	biological_process	regulation of dendritic spine morphogenesis	5	33	0.0703
GO:0009620	biological_process	response to fungus	5	35	0.0891
GO:0034150	biological_process	toll-like receptor 6 signaling pathway	4	5	0.000345
GO:0014870	biological_process	response to muscle inactivity	4	7	0.00175
GO:0060368	biological_process	regulation of Fc receptor mediated stimulatory signaling pathway	4	8	0.00285
GO:0032700	biological_process	negative regulation of interleukin-17 production	4	9	0.00457
GO:0014874	biological_process	response to stimulus involved in regulation of muscle adaptation	4	11	0.00979
GO:0034123	biological_process	positive regulation of toll-like receptor signaling pathway	4	12	0.0133
GO:0071220	biological_process	cellular response to bacterial lipoprotein	4	12	0.0133
GO:0071221	biological_process	cellular response to bacterial lipopeptide	4	12	0.0133
GO:0070391	biological_process	response to lipoteichoic acid	4	14	0.0233
GO:0071223	biological_process	cellular response to lipoteichoic acid	4	14	0.0233
GO:0060907	biological_process	positive regulation of macrophage cytokine production	4	15	0.0299
GO:0061081	biological_process	positive regulation of myeloid leukocyte cytokine production involved in immune response	4	18	0.052
GO:0032727	biological_process	positive regulation of interferon-alpha production	4	19	0.0629
GO:0010935	biological_process	regulation of macrophage cytokine production	4	19	0.0629
GO:0032647	biological_process	regulation of interferon-alpha production	4	20	0.0749
GO:0032660	biological_process	regulation of interleukin-17 production	4	21	0.0891
GO:0090080	biological_process	positive regulation of MAPKKK cascade by fibroblast growth factor receptor signaling pathway	3	7	0.0347
GO:0001973	biological_process	adenosine receptor signaling pathway	3	7	0.0347
GO:0045357	biological_process	regulation of interferon-beta biosynthetic process	3	10	0.0891
GO:0045359	biological_process	positive regulation of interferon-beta biosynthetic process	3	10	0.0891
48 h – 1 w up-regulated
GO ID	Ontology	Term	Number of genes in the list (q)	Number of genes in the genome (m)	p-value
GO:0042221	biological_process	response to chemical	162	4170	0.0875
GO:0035556	biological_process	intracellular signal transduction	106	2402	0.014
GO:0070887	biological_process	cellular response to chemical stimulus	104	2499	0.0818
GO:0016192	biological_process	vesicle-mediated transport	99	1586	1.3e-08
GO:0010941	biological_process	regulation of cell death	81	1708	0.00983
GO:0042981	biological_process	regulation of apoptotic process	80	1613	0.003
GO:0043067	biological_process	regulation of programmed cell death	80	1632	0.00416
GO:0006511	biological_process	ubiquitin-dependent protein catabolic process	74	577	4.61e-22
GO:0009628	biological_process	response to abiotic stimulus	65	1237	0.0031
GO:0007264	biological_process	small GTPase mediated signal transduction	61	867	8.5e-07
GO:0016310	biological_process	phosphorylation	59	1172	0.0168
GO:0042493	biological_process	response to drug	50	1002	0.0493
GO:0006468	biological_process	protein phosphorylation	47	859	0.0124
GO:0046777	biological_process	protein autophosphorylation	30	248	7.06e-08
GO:0009314	biological_process	response to radiation	29	485	0.0445
GO:0009416	biological_process	response to light stimulus	28	347	0.000636
GO:0001666	biological_process	response to hypoxia	28	350	0.000744
GO:0036293	biological_process	response to decreased oxygen levels	28	354	0.000898
GO:0070482	biological_process	response to oxygen levels	28	389	0.00389
GO:0006979	biological_process	response to oxidative stress	26	404	0.0305
GO:0042737	biological_process	drug catabolic process	23	151	8.96e-08
GO:0016579	biological_process	protein deubiquitination	22	71	7.89e-14
GO:0046578	biological_process	regulation of Ras protein signal transduction	21	332	0.0992
GO:0032869	biological_process	cellular response to insulin stimulus	20	255	0.0129
GO:2000377	biological_process	regulation of reactive oxygen species metabolic process	19	136	9.42e-06
GO:0000302	biological_process	response to reactive oxygen species	16	177	0.0118
GO:0007041	biological_process	lysosomal transport	14	47	2.77e-08
GO:0008333	biological_process	endosome to lysosome transport	13	34	3.89e-09
GO:0009411	biological_process	response to UV	13	157	0.0747
GO:0030817	biological_process	regulation of cAMP biosynthetic process	12	88	0.00202
GO:0072331	biological_process	signal transduction by p53 class mediator	12	126	0.039
GO:0030819	biological_process	positive regulation of cAMP biosynthetic process	11	44	1.43e-05
GO:0046580	biological_process	negative regulation of Ras protein signal transduction	11	47	2.88e-05
GO:0051058	biological_process	negative regulation of small GTPase mediated signal transduction	11	48	3.47e-05
GO:2000378	biological_process	negative regulation of reactive oxygen species metabolic process	10	30	3.11e-06
GO:2000379	biological_process	positive regulation of reactive oxygen species metabolic process	10	91	0.0371
GO:0030330	biological_process	DNA damage response, signal transduction by p53 class mediator	10	94	0.0456
GO:0009583	biological_process	detection of light stimulus	10	102	0.0748
GO:1903426	biological_process	regulation of reactive oxygen species biosynthetic process	9	61	0.00937
GO:0009620	biological_process	response to fungus	8	35	0.00116
GO:1902742	biological_process	apoptotic process involved in development	7	16	4.36e-05
GO:0006890	biological_process	retrograde vesicle-mediated transport, Golgi to ER	7	32	0.00456
GO:0042059	biological_process	negative regulation of epidermal growth factor receptor signaling pathway	7	47	0.0396
GO:0070266	biological_process	necroptotic process	6	6	2.37e-07
GO:0097300	biological_process	programmed necrotic cell death	6	6	2.37e-07
GO:0070265	biological_process	necrotic cell death	6	11	6.08e-05
GO:0060561	biological_process	apoptotic process involved in morphogenesis	6	13	0.000191
GO:0002532	biological_process	production of molecular mediator involved in inflammatory response	6	30	0.0215
GO:0051496	biological_process	positive regulation of stress fiber assembly	6	38	0.0627
GO:1903428	biological_process	positive regulation of reactive oxygen species biosynthetic process	6	39	0.0712
GO:0035520	biological_process	monoubiquitinated protein deubiquitination	5	8	0.00022
GO:0090197	biological_process	positive regulation of chemokine secretion	5	10	0.00082
GO:0090196	biological_process	regulation of chemokine secretion	5	11	0.00139
GO:0001960	biological_process	negative regulation of cytokine-mediated signaling pathway	5	28	0.0882
GO:0070141	biological_process	response to UV-A	4	6	0.00157
GO:0014870	biological_process	response to muscle inactivity	4	7	0.0031
GO:0031659	biological_process	positive regulation of cyclin-dependent protein serine/threonine kinase activity involved in G1/S transition of mitotic cell cycle	4	8	0.00562
GO:0031657	biological_process	regulation of cyclin-dependent protein serine/threonine kinase activity involved in G1/S transition of mitotic cell cycle	4	9	0.00929
GO:0014854	biological_process	response to inactivity	4	10	0.014
GO:0014874	biological_process	response to stimulus involved in regulation of muscle adaptation	4	11	0.0202
GO:0010939	biological_process	regulation of necrotic cell death	4	15	0.0593
GO:0045737	biological_process	positive regulation of cyclin-dependent protein serine/threonine kinase activity	4	17	0.0903
GO:1904031	biological_process	positive regulation of cyclin-dependent protein kinase activity	4	17	0.0903
GO:0002740	biological_process	negative regulation of cytokine secretion involved in immune response	3	5	0.0219
GO:0010804	biological_process	negative regulation of tumor necrosis factor-mediated signaling pathway	3	6	0.0387
GO:0034115	biological_process	negative regulation of heterotypic cell-cell adhesion	3	7	0.0593
GO:0002739	biological_process	regulation of cytokine secretion involved in immune response	3	7	0.0593

## Sheet: Down-regulated GO term
Table S3. The immune-related differentially expressed gene (DEG)-enrichment in annotation Biological Process GO terms
0 h – 24 h down-regulated
GO ID	Ontology	Term	Number of genes in the list (q)	Number of genes in the genome (m)	p-value
GO:0050896	biological_process	response to stimulus	385	10495	3.9e-19
GO:0051716	biological_process	cellular response to stimulus	328	7895	3.85e-24
GO:0007165	biological_process	signal transduction	258	6130	1.72e-18
GO:0042221	biological_process	response to chemical	192	4170	7.94e-17
GO:0048583	biological_process	regulation of response to stimulus	155	3742	9.27e-10
GO:0006950	biological_process	response to stress	147	4396	0.000706
GO:0010033	biological_process	response to organic substance	139	2917	7.68e-13
GO:0035556	biological_process	intracellular signal transduction	126	2402	1.83e-14
GO:0009966	biological_process	regulation of signal transduction	121	2719	3.21e-09
GO:0070887	biological_process	cellular response to chemical stimulus	115	2499	1.46e-09
GO:0016192	biological_process	vesicle-mediated transport	112	1586	4.72e-22
GO:0071310	biological_process	cellular response to organic substance	93	2040	2.05e-07
GO:0009605	biological_process	response to external stimulus	90	2137	1.06e-05
GO:1901700	biological_process	response to oxygen-containing compound	86	1536	5.36e-11
GO:0002376	biological_process	immune system process	86	2681	0.0962
GO:0042981	biological_process	regulation of apoptotic process	85	1613	1.36e-09
GO:0043067	biological_process	regulation of programmed cell death	85	1632	2.4e-09
GO:0010941	biological_process	regulation of cell death	85	1708	2.01e-08
GO:0007264	biological_process	small GTPase mediated signal transduction	78	867	5.39e-21
GO:0048584	biological_process	positive regulation of response to stimulus	78	1900	0.00015
GO:0006897	biological_process	endocytosis	77	621	1.12e-29
GO:1902531	biological_process	regulation of intracellular signal transduction	75	1620	3.79e-06
GO:0033554	biological_process	cellular response to stress	75	1777	9.27e-05
GO:0009628	biological_process	response to abiotic stimulus	73	1237	2.94e-10
GO:0009719	biological_process	response to endogenous stimulus	67	1490	4.36e-05
GO:0008219	biological_process	cell death	64	1296	3.99e-06
GO:0006915	biological_process	apoptotic process	61	1087	1.02e-07
GO:0012501	biological_process	programmed cell death	61	1115	2.51e-07
GO:0009967	biological_process	positive regulation of signal transduction	59	1192	1.12e-05
GO:0042325	biological_process	regulation of phosphorylation	57	1337	0.00107
GO:0002682	biological_process	regulation of immune system process	57	1430	0.00555
GO:0048585	biological_process	negative regulation of response to stimulus	56	1293	0.00084
GO:0042493	biological_process	response to drug	53	1002	6.67e-06
GO:0009968	biological_process	negative regulation of signal transduction	51	1012	4.14e-05
GO:0001932	biological_process	regulation of protein phosphorylation	49	1253	0.0218
GO:0042327	biological_process	positive regulation of phosphorylation	48	847	3.93e-06
GO:0007169	biological_process	transmembrane receptor protein tyrosine kinase signaling pathway	46	732	3.94e-07
GO:1901701	biological_process	cellular response to oxygen-containing compound	46	860	3.09e-05
GO:0006468	biological_process	protein phosphorylation	45	859	6.63e-05
GO:0033993	biological_process	response to lipid	45	886	0.000139
GO:0016310	biological_process	phosphorylation	45	1172	0.0468
GO:1902533	biological_process	positive regulation of intracellular signal transduction	44	822	5.09e-05
GO:0001934	biological_process	positive regulation of protein phosphorylation	43	815	9.37e-05
GO:1901698	biological_process	response to nitrogen compound	43	1053	0.0204
GO:0001817	biological_process	regulation of cytokine production	42	573	2.46e-08
GO:0016477	biological_process	cell migration	42	931	0.00349
GO:0002684	biological_process	positive regulation of immune system process	42	975	0.00866
GO:0010243	biological_process	response to organonitrogen compound	42	986	0.0108
GO:0071495	biological_process	cellular response to endogenous stimulus	42	1088	0.059
GO:0051056	biological_process	regulation of small GTPase mediated signal transduction	41	546	1.99e-08
GO:0045087	biological_process	innate immune response	40	915	0.00905
GO:0043408	biological_process	regulation of MAPK cascade	37	702	0.000454
GO:0043207	biological_process	response to external biotic stimulus	37	802	0.00572
GO:0051707	biological_process	response to other organism	37	802	0.00572
GO:0009607	biological_process	response to biotic stimulus	37	838	0.0127
GO:0014070	biological_process	response to organic cyclic compound	37	882	0.0287
GO:0043549	biological_process	regulation of kinase activity	36	825	0.018
GO:0006909	biological_process	phagocytosis	35	306	5.89e-12
GO:0070482	biological_process	response to oxygen levels	35	389	3.84e-09
GO:0001666	biological_process	response to hypoxia	34	350	1e-09
GO:0036293	biological_process	response to decreased oxygen levels	34	354	1.35e-09
GO:0048534	biological_process	hematopoietic or lymphoid organ development	34	691	0.00334
GO:0006935	biological_process	chemotaxis	34	717	0.00639
GO:0042330	biological_process	taxis	34	717	0.00639
GO:0002520	biological_process	immune system development	34	741	0.0112
GO:0033674	biological_process	positive regulation of kinase activity	33	506	2.07e-05
GO:1901652	biological_process	response to peptide	33	532	5.59e-05
GO:0030097	biological_process	hemopoiesis	33	637	0.00172
GO:0050778	biological_process	positive regulation of immune response	33	720	0.0136
GO:0002253	biological_process	activation of immune response	32	543	0.00021
GO:0032870	biological_process	cellular response to hormone stimulus	32	601	0.00137
GO:0043410	biological_process	positive regulation of MAPK cascade	31	512	0.000176
GO:0002757	biological_process	immune response-activating signal transduction	30	481	0.000144
GO:0002764	biological_process	immune response-regulating signaling pathway	30	493	0.000226
GO:0009617	biological_process	response to bacterium	30	530	0.000829
GO:0032868	biological_process	response to insulin	29	350	9.11e-07
GO:0032869	biological_process	cellular response to insulin stimulus	28	255	3.84e-09
GO:0071375	biological_process	cellular response to peptide hormone stimulus	28	357	4.69e-06
GO:1901653	biological_process	cellular response to peptide	28	357	4.69e-06
GO:0071417	biological_process	cellular response to organonitrogen compound	28	497	0.0016
GO:1901699	biological_process	cellular response to nitrogen compound	28	539	0.00568
GO:0046578	biological_process	regulation of Ras protein signal transduction	26	332	1.31e-05
GO:0006979	biological_process	response to oxidative stress	26	404	0.000363
GO:0002429	biological_process	immune response-activating cell surface receptor signaling pathway	24	350	0.000291
GO:0002768	biological_process	immune response-regulating cell surface receptor signaling pathway	24	360	0.000454
GO:0000165	biological_process	MAPK cascade	23	264	1.06e-05
GO:0023014	biological_process	signal transduction by protein phosphorylation	23	272	1.7e-05
GO:0002237	biological_process	response to molecule of bacterial origin	23	371	0.00191
GO:0080135	biological_process	regulation of cellular response to stress	23	397	0.00482
GO:0046777	biological_process	protein autophosphorylation	22	248	1.42e-05
GO:0002521	biological_process	leukocyte differentiation	22	357	0.00294
GO:0032872	biological_process	regulation of stress-activated MAPK cascade	21	229	1.52e-05
GO:0070302	biological_process	regulation of stress-activated protein kinase signaling cascade	21	230	1.63e-05
GO:1902532	biological_process	negative regulation of intracellular signal transduction	21	341	0.00417
GO:0032496	biological_process	response to lipopolysaccharide	21	350	0.00577
GO:0032355	biological_process	response to estradiol	20	132	8.43e-09
GO:0016358	biological_process	dendrite development	20	144	3.82e-08
GO:0046328	biological_process	regulation of JNK cascade	20	206	1.21e-05
GO:0043523	biological_process	regulation of neuron apoptotic process	20	235	8.12e-05
GO:1901214	biological_process	regulation of neuron death	20	250	0.00019
GO:0046677	biological_process	response to antibiotic	20	321	0.0051
GO:0010038	biological_process	response to metal ion	20	336	0.0089
GO:0009416	biological_process	response to light stimulus	20	347	0.013
GO:0045785	biological_process	positive regulation of cell adhesion	20	419	0.0969
GO:0002433	biological_process	immune response-regulating cell surface receptor signaling pathway involved in phagocytosis	19	201	3.36e-05
GO:0038094	biological_process	Fc-gamma receptor signaling pathway	19	201	3.36e-05
GO:0038096	biological_process	Fc-gamma receptor signaling pathway involved in phagocytosis	19	201	3.36e-05
GO:0002431	biological_process	Fc receptor mediated stimulatory signaling pathway	19	203	3.9e-05
GO:0038093	biological_process	Fc receptor signaling pathway	19	204	4.12e-05
GO:0043281	biological_process	regulation of cysteine-type endopeptidase activity involved in apoptotic process	19	214	7.99e-05
GO:0006898	biological_process	receptor-mediated endocytosis	18	131	3.14e-07
GO:0051403	biological_process	stress-activated MAPK cascade	18	160	5.95e-06
GO:0031098	biological_process	stress-activated protein kinase signaling cascade	18	163	7.73e-06
GO:0000302	biological_process	response to reactive oxygen species	18	177	2.43e-05
GO:0035023	biological_process	regulation of Rho protein signal transduction	18	225	0.000552
GO:0030099	biological_process	myeloid cell differentiation	18	261	0.00329
GO:0002573	biological_process	myeloid leukocyte differentiation	17	117	3.58e-07
GO:0032874	biological_process	positive regulation of stress-activated MAPK cascade	17	153	1.51e-05
GO:0070304	biological_process	positive regulation of stress-activated protein kinase signaling cascade	17	154	1.64e-05
GO:0051251	biological_process	positive regulation of lymphocyte activation	17	308	0.0488
GO:0002696	biological_process	positive regulation of leukocyte activation	17	329	0.0888
GO:0046330	biological_process	positive regulation of JNK cascade	16	142	2.71e-05
GO:0007219	biological_process	Notch signaling pathway	16	154	7.23e-05
GO:0009411	biological_process	response to UV	14	157	0.0015
GO:0050870	biological_process	positive regulation of T cell activation	14	239	0.0694
GO:1903039	biological_process	positive regulation of leukocyte cell-cell adhesion	14	241	0.0736
GO:1902742	biological_process	apoptotic process involved in development	13	16	1.99e-16
GO:2001023	biological_process	regulation of response to drug	13	61	2.24e-07
GO:0071222	biological_process	cellular response to lipopolysaccharide	13	160	0.0064
GO:0071219	biological_process	cellular response to molecule of bacterial origin	13	166	0.00892
GO:0071216	biological_process	cellular response to biotic stimulus	13	177	0.0157
GO:0060561	biological_process	apoptotic process involved in morphogenesis	12	13	2.04e-16
GO:0030225	biological_process	macrophage differentiation	12	19	4.38e-13
GO:2000378	biological_process	negative regulation of reactive oxygen species metabolic process	12	30	3.95e-10
GO:0043154	biological_process	negative regulation of cysteine-type endopeptidase activity involved in apoptotic process	12	90	0.000116
GO:2000117	biological_process	negative regulation of cysteine-type endopeptidase activity	12	93	0.000158
GO:0034612	biological_process	response to tumor necrosis factor	12	111	0.000874
GO:0042542	biological_process	response to hydrogen peroxide	12	121	0.00193
GO:0060326	biological_process	cell chemotaxis	12	153	0.0146
GO:0010951	biological_process	negative regulation of endopeptidase activity	12	157	0.0182
GO:0010466	biological_process	negative regulation of peptidase activity	12	161	0.0221
GO:0045637	biological_process	regulation of myeloid cell differentiation	12	183	0.0585
GO:0007041	biological_process	lysosomal transport	11	47	1.25e-06
GO:0033209	biological_process	tumor necrosis factor-mediated signaling pathway	10	35	7.47e-07
GO:0033138	biological_process	positive regulation of peptidyl-serine phosphorylation	10	60	0.00011
GO:0033135	biological_process	regulation of peptidyl-serine phosphorylation	10	82	0.0015
GO:0071356	biological_process	cellular response to tumor necrosis factor	10	88	0.00264
GO:0043525	biological_process	positive regulation of neuron apoptotic process	9	65	0.00138
GO:1901216	biological_process	positive regulation of neuron death	9	66	0.00154
GO:0031295	biological_process	T cell costimulation	9	89	0.013
GO:0031294	biological_process	lymphocyte costimulation	9	90	0.014
GO:0032025	biological_process	response to cobalt ion	8	7	0
GO:0090136	biological_process	epithelial cell-cell adhesion	8	14	4.09e-08
GO:0032007	biological_process	negative regulation of TOR signaling	8	30	3.28e-05
GO:0046580	biological_process	negative regulation of Ras protein signal transduction	8	47	0.000876
GO:0051058	biological_process	negative regulation of small GTPase mediated signal transduction	8	48	0.00101
GO:0032006	biological_process	regulation of TOR signaling	8	55	0.00259
GO:0009409	biological_process	response to cold	8	58	0.00362
GO:0035767	biological_process	endothelial cell chemotaxis	7	11	1.84e-07
GO:0008333	biological_process	endosome to lysosome transport	7	34	0.000836
GO:0045639	biological_process	positive regulation of myeloid cell differentiation	7	75	0.0757
GO:0045762	biological_process	positive regulation of adenylate cyclase activity	6	8	6.34e-07
GO:0009405	biological_process	pathogenesis	6	8	6.34e-07
GO:0007250	biological_process	activation of NF-kappaB-inducing kinase activity	6	34	0.00698
GO:0009620	biological_process	response to fungus	6	35	0.0081
GO:1901222	biological_process	regulation of NIK/NF-kappaB signaling	6	35	0.0081
GO:1901224	biological_process	positive regulation of NIK/NF-kappaB signaling	6	35	0.0081
GO:0045761	biological_process	regulation of adenylate cyclase activity	6	38	0.0127
GO:0042036	biological_process	negative regulation of cytokine biosynthetic process	6	39	0.0142
GO:0038061	biological_process	NIK/NF-kappaB signaling	6	40	0.0162
GO:0008063	biological_process	Toll signaling pathway	5	17	0.00217
GO:0050690	biological_process	regulation of defense response to virus by virus	5	29	0.025
GO:0010165	biological_process	response to X-ray	5	35	0.0542
GO:0001767	biological_process	establishment of lymphocyte polarity	4	7	0.000706
GO:0001768	biological_process	establishment of T cell polarity	4	7	0.000706
GO:0006911	biological_process	phagocytosis, engulfment	4	12	0.00703
GO:0051023	biological_process	regulation of immunoglobulin secretion	4	16	0.0212
GO:0009650	biological_process	UV protection	4	17	0.0258
GO:0032467	biological_process	positive regulation of cytokinesis	4	19	0.0389
GO:0009744	biological_process	response to sucrose	4	23	0.0736
GO:0034285	biological_process	response to disaccharide	4	23	0.0736
GO:0045747	biological_process	positive regulation of Notch signaling pathway	4	25	0.099
GO:0042536	biological_process	negative regulation of tumor necrosis factor biosynthetic process	3	5	0.00681
GO:0032106	biological_process	positive regulation of response to extracellular stimulus	3	6	0.0127
GO:0002551	biological_process	mast cell chemotaxis	3	6	0.0127
GO:0045409	biological_process	negative regulation of interleukin-6 biosynthetic process	3	7	0.0205
GO:0032667	biological_process	regulation of interleukin-23 production	3	9	0.0423
GO:0048261	biological_process	negative regulation of receptor-mediated endocytosis	3	11	0.0727
48 h – 1 w down-regulated
GO ID	Ontology	Term	Number of genes in the list (q)	Number of genes in the genome (m)	p-value
GO:0050896	biological_process	response to stimulus	1337	10495	1.84e-10
GO:0051716	biological_process	cellular response to stimulus	1041	7895	5.09e-11
GO:0006950	biological_process	response to stress	630	4396	4.61e-12
GO:0033554	biological_process	cellular response to stress	407	1777	6.91e-48
GO:0006974	biological_process	cellular response to DNA damage stimulus	346	1052	3.1e-82
GO:0010941	biological_process	regulation of cell death	245	1708	0.000276
GO:0043067	biological_process	regulation of programmed cell death	243	1632	2.04e-05
GO:0042981	biological_process	regulation of apoptotic process	238	1613	5.27e-05
GO:0009628	biological_process	response to abiotic stimulus	206	1237	3.68e-08
GO:0008219	biological_process	cell death	200	1296	2.04e-05
GO:0042325	biological_process	regulation of phosphorylation	179	1337	0.0863
GO:0012501	biological_process	programmed cell death	165	1115	0.00185
GO:0006915	biological_process	apoptotic process	163	1087	0.00107
GO:0042493	biological_process	response to drug	151	1002	0.00161
GO:0002520	biological_process	immune system development	149	741	1.3e-11
GO:0009968	biological_process	negative regulation of signal transduction	141	1012	0.062
GO:0006468	biological_process	protein phosphorylation	135	859	0.000605
GO:0048534	biological_process	hematopoietic or lymphoid organ development	131	691	2.22e-08
GO:0030097	biological_process	hemopoiesis	129	637	3.41e-10
GO:0014070	biological_process	response to organic cyclic compound	126	882	0.0456
GO:0042327	biological_process	positive regulation of phosphorylation	121	847	0.0556
GO:0009314	biological_process	response to radiation	97	485	2.85e-07
GO:0016567	biological_process	protein ubiquitination	85	513	0.00387
GO:0033674	biological_process	positive regulation of kinase activity	80	506	0.0236
GO:0010035	biological_process	response to inorganic substance	75	472	0.0295
GO:0002521	biological_process	leukocyte differentiation	73	357	8.95e-06
GO:0009416	biological_process	response to light stimulus	72	347	6.08e-06
GO:0006979	biological_process	response to oxidative stress	65	404	0.0454
GO:0046578	biological_process	regulation of Ras protein signal transduction	64	332	0.000353
GO:0030099	biological_process	myeloid cell differentiation	61	261	7.34e-07
GO:1902532	biological_process	negative regulation of intracellular signal transduction	60	341	0.00822
GO:0010038	biological_process	response to metal ion	59	336	0.00967
GO:0097190	biological_process	apoptotic signaling pathway	54	310	0.0202
GO:0046777	biological_process	protein autophosphorylation	53	248	0.000109
GO:0031349	biological_process	positive regulation of defense response	53	312	0.038
GO:0045088	biological_process	regulation of innate immune response	51	301	0.0489
GO:0045089	biological_process	positive regulation of innate immune response	49	222	0.000103
GO:0002218	biological_process	activation of innate immune response	47	170	1.48e-07
GO:0043523	biological_process	regulation of neuron apoptotic process	47	235	0.0021
GO:1901214	biological_process	regulation of neuron death	47	250	0.00885
GO:0009411	biological_process	response to UV	44	157	3.03e-07
GO:0035023	biological_process	regulation of Rho protein signal transduction	44	225	0.00592
GO:0071214	biological_process	cellular response to abiotic stimulus	43	203	0.00114
GO:0104004	biological_process	cellular response to environmental stimulus	43	203	0.00114
GO:0002758	biological_process	innate immune response-activating signal transduction	41	157	8.02e-06
GO:0045637	biological_process	regulation of myeloid cell differentiation	39	183	0.00226
GO:0097305	biological_process	response to alcohol	39	214	0.0474
GO:0050953	biological_process	sensory perception of light stimulus	39	215	0.0513
GO:0000910	biological_process	cytokinesis	38	142	1.17e-05
GO:0032355	biological_process	response to estradiol	37	132	4.88e-06
GO:0050796	biological_process	regulation of insulin secretion	36	196	0.0613
GO:0097193	biological_process	intrinsic apoptotic signaling pathway	35	166	0.0064
GO:0030217	biological_process	T cell differentiation	33	178	0.0767
GO:0002440	biological_process	production of molecular mediator of immune response	32	91	1.02e-07
GO:0002573	biological_process	myeloid leukocyte differentiation	32	117	6.24e-05
GO:0042035	biological_process	regulation of cytokine biosynthetic process	32	134	0.00115
GO:0006898	biological_process	receptor-mediated endocytosis	31	131	0.00179
GO:0002224	biological_process	toll-like receptor signaling pathway	31	141	0.00696
GO:0010212	biological_process	response to ionizing radiation	31	155	0.0337
GO:0045471	biological_process	response to ethanol	31	164	0.0762
GO:0042737	biological_process	drug catabolic process	30	151	0.0439
GO:0042108	biological_process	positive regulation of cytokine biosynthetic process	29	87	2.21e-06
GO:0032874	biological_process	positive regulation of stress-activated MAPK cascade	29	153	0.0971
GO:0097194	biological_process	execution phase of apoptosis	28	108	0.00078
GO:0002285	biological_process	lymphocyte activation involved in immune response	28	109	0.000929
GO:0002377	biological_process	immunoglobulin production	26	79	1.45e-05
GO:0031060	biological_process	regulation of histone methylation	25	43	1.18e-11
GO:0035065	biological_process	regulation of histone acetylation	25	44	2.41e-11
GO:2000756	biological_process	regulation of peptidyl-lysine acetylation	25	46	9.32e-11
GO:1901983	biological_process	regulation of protein acetylation	25	47	1.75e-10
GO:0018105	biological_process	peptidyl-serine phosphorylation	25	87	0.000346
GO:0031057	biological_process	negative regulation of histone modification	24	34	6.19e-14
GO:0016447	biological_process	somatic recombination of immunoglobulin gene segments	24	47	1.49e-09
GO:0016445	biological_process	somatic diversification of immunoglobulins	24	55	8.47e-08
GO:0002562	biological_process	somatic diversification of immune receptors via germline recombination within a single locus	24	63	1.95e-06
GO:0002200	biological_process	somatic diversification of immune receptors	24	70	1.81e-05
GO:0019933	biological_process	cAMP-mediated signaling	24	91	0.00223
GO:0032675	biological_process	regulation of interleukin-6 production	24	110	0.0369
GO:0008037	biological_process	cell recognition	23	105	0.0437
GO:0032481	biological_process	positive regulation of type I interferon production	22	57	5.55e-06
GO:0032479	biological_process	regulation of type I interferon production	22	86	0.00691
GO:0032728	biological_process	positive regulation of interferon-beta production	21	30	5.62e-12
GO:0032648	biological_process	regulation of interferon-beta production	21	38	4.02e-09
GO:0006921	biological_process	cellular component disassembly involved in execution phase of apoptosis	21	89	0.028
GO:0030225	biological_process	macrophage differentiation	20	19	0
GO:0032025	biological_process	response to cobalt ion	20	7	0
GO:0051570	biological_process	regulation of histone H3-K9 methylation	20	17	0
GO:0031061	biological_process	negative regulation of histone methylation	20	20	1.12e-17
GO:0051569	biological_process	regulation of histone H3-K4 methylation	20	25	3.13e-13
GO:0032755	biological_process	positive regulation of interleukin-6 production	20	71	0.0035
GO:0034138	biological_process	toll-like receptor 3 signaling pathway	20	81	0.0206
GO:0002756	biological_process	MyD88-independent toll-like receptor signaling pathway	20	82	0.0241
GO:0051573	biological_process	negative regulation of histone H3-K9 methylation	19	15	0
GO:0031062	biological_process	positive regulation of histone methylation	19	26	2.66e-11
GO:0032760	biological_process	positive regulation of tumor necrosis factor production	19	58	0.000589
GO:1903557	biological_process	positive regulation of tumor necrosis factor superfamily cytokine production	19	60	0.000987
GO:0051571	biological_process	positive regulation of histone H3-K4 methylation	18	16	0
GO:0051058	biological_process	negative regulation of small GTPase mediated signal transduction	18	48	0.000124
GO:0002312	biological_process	B cell activation involved in immune response	18	51	0.000325
GO:0046632	biological_process	alpha-beta T cell differentiation	18	68	0.0165
GO:0046631	biological_process	alpha-beta T cell activation	18	76	0.0588
GO:0050871	biological_process	positive regulation of B cell activation	18	79	0.0862
GO:0002702	biological_process	positive regulation of production of molecular mediator of immune response	18	80	0.0974
GO:0035066	biological_process	positive regulation of histone acetylation	17	23	3.68e-10
GO:1901985	biological_process	positive regulation of protein acetylation	17	24	1.1e-09
GO:2000758	biological_process	positive regulation of peptidyl-lysine acetylation	17	24	1.1e-09
GO:0042088	biological_process	T-helper 1 type immune response	17	35	3.29e-06
GO:0043367	biological_process	CD4-positive, alpha-beta T cell differentiation	17	43	0.000105
GO:0035710	biological_process	CD4-positive, alpha-beta T cell activation	17	45	0.000209
GO:0046580	biological_process	negative regulation of Ras protein signal transduction	17	47	0.000404
GO:0090239	biological_process	regulation of histone H4 acetylation	16	11	0
GO:0090240	biological_process	positive regulation of histone H4 acetylation	16	9	0
GO:0002566	biological_process	somatic diversification of immune receptors via somatic mutation	16	21	7.52e-10
GO:0016446	biological_process	somatic hypermutation of immunoglobulin genes	16	21	7.52e-10
GO:0042534	biological_process	regulation of tumor necrosis factor biosynthetic process	16	22	2.39e-09
GO:0002204	biological_process	somatic recombination of immunoglobulin genes involved in immune response	16	34	1.37e-05
GO:0002208	biological_process	somatic diversification of immunoglobulins involved in immune response	16	34	1.37e-05
GO:0002381	biological_process	immunoglobulin production involved in immunoglobulin mediated immune response	16	49	0.00287
GO:0007040	biological_process	lysosome organization	16	58	0.0208
GO:0042535	biological_process	positive regulation of tumor necrosis factor biosynthetic process	15	16	9.37e-12
GO:0035067	biological_process	negative regulation of histone acetylation	15	16	9.37e-12
GO:2000757	biological_process	negative regulation of peptidyl-lysine acetylation	15	17	6.86e-11
GO:1901984	biological_process	negative regulation of protein acetylation	15	18	3.55e-10
GO:0009268	biological_process	response to pH	15	32	3.46e-05
GO:0061640	biological_process	cytoskeleton-dependent cytokinesis	15	33	5.55e-05
GO:0050830	biological_process	defense response to Gram-positive bacterium	15	60	0.0772
GO:0051572	biological_process	negative regulation of histone H3-K4 methylation	14	8	0
GO:0070510	biological_process	regulation of histone H4-K20 methylation	14	7	0
GO:0070512	biological_process	positive regulation of histone H4-K20 methylation	14	7	0
GO:2000615	biological_process	regulation of histone H3-K9 acetylation	14	13	0
GO:2000617	biological_process	positive regulation of histone H3-K9 acetylation	14	7	0
GO:2000618	biological_process	regulation of histone H4-K16 acetylation	14	7	0
GO:2000620	biological_process	positive regulation of histone H4-K16 acetylation	14	7	0
GO:0002360	biological_process	T cell lineage commitment	14	26	1.01e-05
GO:0046688	biological_process	response to copper ion	14	38	0.00193
GO:0009988	biological_process	cell-cell recognition	14	39	0.00266
GO:0045058	biological_process	T cell selection	14	50	0.0375
GO:0051574	biological_process	positive regulation of histone H3-K9 methylation	13	8	0
GO:0000281	biological_process	mitotic cytokinesis	13	25	4.61e-05
GO:0032722	biological_process	positive regulation of chemokine production	13	49	0.0863
GO:0009595	biological_process	detection of biotic stimulus	12	30	0.00278
GO:0043368	biological_process	positive T cell selection	12	31	0.0039
GO:0070301	biological_process	cellular response to hydrogen peroxide	12	38	0.0289
GO:0038061	biological_process	NIK/NF-kappaB signaling	12	40	0.0453
GO:0045357	biological_process	regulation of interferon-beta biosynthetic process	11	10	0
GO:0045359	biological_process	positive regulation of interferon-beta biosynthetic process	11	10	0
GO:0032490	biological_process	detection of molecule of bacterial origin	11	12	4.06e-08
GO:0045410	biological_process	positive regulation of interleukin-6 biosynthetic process	11	16	7.78e-06
GO:0098543	biological_process	detection of other organism	11	24	0.00133
GO:0002294	biological_process	CD4-positive, alpha-beta T cell differentiation involved in immune response	11	26	0.0031
GO:0042093	biological_process	T-helper cell differentiation	11	26	0.0031
GO:0045408	biological_process	regulation of interleukin-6 biosynthetic process	11	26	0.0031
GO:0098581	biological_process	detection of external biotic stimulus	11	27	0.00458
GO:0002287	biological_process	alpha-beta T cell activation involved in immune response	11	28	0.0065
GO:0002292	biological_process	T cell differentiation involved in immune response	11	28	0.0065
GO:0002293	biological_process	alpha-beta T cell differentiation involved in immune response	11	28	0.0065
GO:0016574	biological_process	histone ubiquitination	11	33	0.0293
GO:0007250	biological_process	activation of NF-kappaB-inducing kinase activity	11	34	0.0371
GO:1901222	biological_process	regulation of NIK/NF-kappaB signaling	11	35	0.0475
GO:1901224	biological_process	positive regulation of NIK/NF-kappaB signaling	11	35	0.0475
GO:0042494	biological_process	detection of bacterial lipoprotein	10	7	0
GO:0070340	biological_process	detection of bacterial lipopeptide	10	7	0
GO:0002296	biological_process	T-helper 1 cell lineage commitment	10	11	3.16e-07
GO:1902337	biological_process	regulation of apoptotic process involved in morphogenesis	10	12	1.6e-06
GO:1904748	biological_process	regulation of apoptotic process involved in development	10	12	1.6e-06
GO:0002295	biological_process	T-helper cell lineage commitment	10	14	1.75e-05
GO:0043373	biological_process	CD4-positive, alpha-beta T cell lineage commitment	10	14	1.75e-05
GO:0002363	biological_process	alpha-beta T cell lineage commitment	10	15	4.47e-05
GO:0032493	biological_process	response to bacterial lipoprotein	10	16	0.000101
GO:0070339	biological_process	response to bacterial lipopeptide	10	16	0.000101
GO:0043369	biological_process	CD4-positive or CD8-positive, alpha-beta T cell lineage commitment	10	16	0.000101
GO:0045063	biological_process	T-helper 1 cell differentiation	10	17	0.000208
GO:0002829	biological_process	negative regulation of type 2 immune response	10	22	0.00328
GO:0016045	biological_process	detection of bacterium	10	23	0.00508
GO:0060218	biological_process	hematopoietic stem cell differentiation	9	13	0.000103
GO:0045649	biological_process	regulation of macrophage differentiation	9	21	0.0122
GO:0042496	biological_process	detection of diacyl bacterial lipopeptide	8	6	0
GO:0071724	biological_process	response to diacyl bacterial lipopeptide	8	6	0
GO:1902339	biological_process	positive regulation of apoptotic process involved in morphogenesis	8	7	0
GO:1904747	biological_process	positive regulation of apoptotic process involved in development	8	7	0
GO:0006978	biological_process	DNA damage response, signal transduction by p53 class mediator resulting in transcription of p21 class mediator	8	15	0.00463
GO:0070846	biological_process	Hsp90 deacetylation	7	7	2.04e-05
GO:0007252	biological_process	I-kappaB phosphorylation	7	11	0.00309
GO:0032026	biological_process	response to magnesium ion	7	12	0.00625
GO:0034123	biological_process	positive regulation of toll-like receptor signaling pathway	7	12	0.00625
GO:0010225	biological_process	response to UV-C	7	13	0.0114
GO:0051770	biological_process	positive regulation of nitric-oxide synthase biosynthetic process	7	14	0.0194
GO:0045737	biological_process	positive regulation of cyclin-dependent protein serine/threonine kinase activity	7	17	0.0675
GO:1904031	biological_process	positive regulation of cyclin-dependent protein kinase activity	7	17	0.0675
GO:0009650	biological_process	UV protection	7	17	0.0675
GO:0051769	biological_process	regulation of nitric-oxide synthase biosynthetic process	7	18	0.0933
GO:1900407	biological_process	regulation of cellular response to oxidative stress	7	18	0.0933
GO:1901031	biological_process	regulation of response to reactive oxygen species	7	18	0.0933
GO:1902882	biological_process	regulation of response to oxidative stress	7	18	0.0933
GO:0031659	biological_process	positive regulation of cyclin-dependent protein serine/threonine kinase activity involved in G1/S transition of mitotic cell cycle	6	8	0.00298
GO:0002369	biological_process	T cell cytokine production	6	8	0.00298
GO:0031657	biological_process	regulation of cyclin-dependent protein serine/threonine kinase activity involved in G1/S transition of mitotic cell cycle	6	9	0.00738
GO:0071220	biological_process	cellular response to bacterial lipoprotein	6	12	0.0475
GO:0071221	biological_process	cellular response to bacterial lipopeptide	6	12	0.0475
GO:0001771	biological_process	immunological synapse formation	6	13	0.0731
GO:0002367	biological_process	cytokine production involved in immune response	6	13	0.0731
GO:0002361	biological_process	CD4-positive, CD25-positive, alpha-beta regulatory T cell differentiation	5	5	0.00129
GO:0045066	biological_process	regulatory T cell differentiation	5	7	0.017
GO:0097202	biological_process	activation of cysteine-type endopeptidase activity	5	9	0.068
GO:0032700	biological_process	negative regulation of interleukin-17 production	5	9	0.068
GO:0070672	biological_process	response to interleukin-15	5	9	0.068
GO:0032661	biological_process	regulation of interleukin-18 production	4	5	0.0369
GO:0034150	biological_process	toll-like receptor 6 signaling pathway	4	5	0.0369
GO:0002328	biological_process	pro-B cell differentiation	4	6	0.0863
GO:0052031	biological_process	modulation by symbiont of host defense response	4	6	0.0863
GO:0052255	biological_process	modulation by organism of defense response of other organism involved in symbiotic interaction	4	6	0.0863
GO:0052509	biological_process	positive regulation by symbiont of host defense response	4	6	0.0863
GO:0052510	biological_process	positive regulation by organism of defense response of other organism involved in symbiotic interaction	4	6	0.0863
GO:0052552	biological_process	modulation by organism of immune response of other organism involved in symbiotic interaction	4	6	0.0863
GO:0052553	biological_process	modulation by symbiont of host immune response	4	6	0.0863
GO:0035021	biological_process	negative regulation of Rac protein signal transduction	4	6	0.0863
