# Supplementary material for: Gene expression profiles at different stages for formation of pearl sac and pearl in the pearl oyster Pinctada fucata
Source: BMC Genomics. 2019 Mar 25;20:240. doi: 10.1186/s12864-019-5579-3 (PMC6434816; doi:10.1186/s12864-019-5579-3)
Supplement: Supplementary file 4 — Table S4. Up- and down-regulated DEGs involved in KEGG immune pathways. (XLSX 12 kb) [file 12864_2019_5579_MOESM4_ESM.xlsx]

## Sheet: Table S4
Table S4. Up-regulated and down-regulated DEGs significantly (P < 0.05) involved in KEGG immune pathways
KEGG immune pathway	Up-regulated DEGs	Down-regulated DEGs
Phagosome	COOA1, CALR, MRC1, ACT5C, TLR1, S61A2, PLC, SC61A, TLR2, ITB1, C209C, NOXA1, CO7A1, CYSP1, TLR4, VA0D1, RAC1, VATL, TBA3, VATA, VATG, TOLL8, ACT, CATL, ACTB1, VATE, TBB4B, CY24A, ACT3A, VATB, CO3, RAB5C, C209E, DYHC1, RABF1, CATL1, SC61B, TBA1, VA0D, HGS, TBA2, VTC1A, ACTB, TBA3E, RAB7, MPRD, TOLL, MARCO, HGS, S22BB, S61G1, TBB1	VA0D1, TSP4, ACT, VATL, RAB7, RAC1, PK3C3, VAS1, VATG, CY24B, CY24A, VATB, RAB5C, RABF1, VPP1, TLR13, CATL, NOXA1, HGS, TBA2, VATA, EEA1, TBB, TSP4, ACT2, ACT1, TBB4B, PLCL, TLR2, FYV1, CO7A1, MRC2, ACTC, TLR1, ITB1, MRC1, CALR, TSP3, ACT3, DYHC2, CATL1, DYHC1, PLC, TLR22, TBA1, ACT10, LAMP2, NOS1
Apoptosis	M3K14, JUN, HTRA2, CYC, PARP1, ACT5C, P85A, AIFM1, PARP3, CYSP1, CATL1, TBA3, ACT, CATL, ACTB1, CATZ, GA45G, ACT3A, PERF, BIRC3, CFAD, CATC, ITPR1, GA45A, CPR1, IF2A, TBA1, BIRC2, PIAP, Y068, ACTB, TBA3E, TBA2, IAP, CASP8	TBA2, CATL, MK01, CASP8, TRAF2, NFKB1, PIAP, ACT, BIRC5, NF70, ACT2, PIDD1, LMNB1, DAXX, LMNA, ATM, PARP2, BIR, ACT1, M3K14, HTRA2, CYC, ITPR3, ACTC, YMD2, BIR7B, ITPR, TNF10, MP2K1, BIR7A, ACT3, ITPR2, CYSP1, IKKA, CATL1, Y068, AIFM1, CASP2, PARP4, P85A, PK3CB, TBA1, ACT10, CASP7
Cell adhesion molecules (CAMs)	UNC89, LACH, NLGNX, NCAM1, BSCN, PTPRM, ITB1, CAD15, CEL, ACNT1, ACOX3, IDHP, XDH, UCPA, SODC	PTPRF, LYAM2, NLGNX, ITA2, LACH, CEL, CD180, IL6RB, ITA1, STAN, NRG, ITB1, NLGNY, GSLG1, CAD15, NEO1, NCAM2, LADD, ACES, UNC89
Peroxisome	SODM, XDH, CATA, PEX14, DCMC, SOX, PEX6, SODC, IDHP, MSOX	XDH, DCMC, FACR1, UCPA, NLTP, DHB4, DECR2
Drug metabolism - cytochrome P450	SNO1, CP2C8, ADH1, GSTT1, GST7, GST1, SCR11, GST6, CP2DE, CP2BJ, CP3AT, FMO5, CP3AA, GST2, AOFA, GSTA3	GST3, C8D11, CP2BB, CP3AE, MGST2, SNO1, CP3AA, CP2G1, FMO5, CP3AB, ADH1, ADH7, CP2CN, CP2J6, CP3A9, GSXL4, ADHX, GSTM1, GSTT1, GST7, CP2BJ, GSTUQ, GST6, CP3A5, GSXL8, CP2DE
Lysosome	PTHD3, CYSP1, PPGB, ARSB, CD63, AP3D1, LYAG, HEX, SPHM, VA0D1, VATL, CDIP1, ASAH1, CATL, SCRB2, CATZ, GLCM, NAGAB, PPT1, NPC2, NRAM2, ASM, NPC1, CFAD, CTNS, AP1B1, CATC, CATL1, ASPG, CPR1, VA0D, MPRD, FUCO	VPP1, AP3B1, LITAF, VA0D1, NRAM2, NPC1, CLH2, PAG15, S17A5, VATL, NRAMA, CATL, VAS1, GALC, PPGB, HEXB, AP4B1, ANTR2, ARSB, FUCO, AP3D1, LIPG, CATL1, SORT, LAMP2, CYSP1, LYAG, SL172, MPRI, AP3B2
Toxoplasmosis	CYC, P85A, TLR2, ITB1, LAMB1, BIRC7, LAMA1, HSP7C, 1HSP70, HSP74, PIAP, PPIA, GNAI, HSP72, BIR7A, MP2K6, BIRC2, BIRC3, Y068, BIR7B, HSP71, IAP	XIAP, HSP72, HSP74, TLR13, HSP70, CASP8, HSP71, BIR7A, MP2K6, NFKB1, MK01, LDLR, PIAP, GNAI, IRAK4, LOX5, AOSL, TLR2, PPIF, LAMA, BIR, LAMB1, BIR7B, YMD2, ITA1, TRAF6, ITB1, MK14, IKKA, CYC, LAMA1, LAMC1, Y068, P85A, TLR22, PK3CB
MAPK signaling pathway	M3K14, JUN, ARRB1, FGFR4, FLNA, MKNK1, PA24A, FGFR1, DUS7, RGRF2, HSP7C, HSP70, HSP74, CCG3, STK3, RAP1, RAC1, RAP1B, HSP72, HSP71, DUS10, EGFR, MP2K6, GA45A, PAK1, NLK, GA45G, CDC42, PAK3	JUN, HSP72, HSP74, HSP70, YR831, HSP71, SVH2, TRAF2, RAP1, EGFR, NFKB1, RAP1B, KAPC, RAC1, MK01, CDC42, TAU, PAK1, MP2K6, FGFR2, TAOK1, MAPK2, TAOK3, RRAS2, M3K4, PTPRR, MP2K1, DAXX, KS6AA, M3K14, CA2D2, DUS3, SOS1, KPC1, MPIP2, TRAF6, M3K1, FGFR3, MK14, CAC1D, CANB1, M3K3, IKKA, GRP3, GRB2, PP2C2, NF1, FGFR4, PTN5, M3K13, BRAF, KAPC1, EVI1, RGRF2, SRF
Ras signaling pathway	CDC42, P85A, VGFR1, CALM, SEA, RAP1, EGFR, CALL5, NMDE2, RGL1, RAB5C, RABF1, RHO, PAK1, PA2, PAK3, TNR16, ANGP4, RAC1, RAP1B	RHO1, SVH2, RAL, RAP1, EGFR, NFKB1, RAP1B, KAPC, RHO, RAC1, MK01, CDC42, RAB5C, RABF1, CALM, PAK1, PAK3, EXOC2, FGFR2, RRAS2, MP2K1, CALMS, JAK, ILPR, SOS1, TBK1, ABL1, PLCG1, PLD1, IGF1R, HGF, ETS2, PK3CB, PLPL9, VGFR1, FGFR3, ANGP4, KSYK, IKKA, GRP3, FGFR, ANGP2, MET, NF1, AFAD, FGFR4, P85A, GRB2, KAPC1, RGRF2, KPC1
Inflammatory mediator regulation of TRP channels	TRPA1, ADCY1, ADCY9, P85A, TNNC, ADCY5, PA24A, CP2J2, CALMF, PE2R4, CALM, CALL5, MP2K6, PP12, ITPR1	CALM, MP2K6, PE2R4, LOX12, KAPC, GNAS, TRPA1, ITPR3, CALMS, PLCG1, CP2H2, ITPR, MK14, PLPL9, KPCD, PK2, ITPR2, ADCY5, ADCY9, PP1B, P85A, PIP1, PK3CB, ASIC2, KAPC1, KPC1, PLCB4
Toll-like receptor signaling pathway	P85A, CASP8, JUN	TLR13, CASP8, JUN, MP2K6, MK01, TLR21, RAC1, NFKB1, TRAF3, IRAK4, MP2K1, TLR2, TRAF5, TRAF6, TBK1, TLR22, PK3CB, TLR1, IKKA, MK14, P85A
NOD-like receptor signaling pathway	BIRC2, CASP8, ENPL, HSP83, HS90B, HS90A, ENPL1, IAP, BIRC3	MK01, CASP8, HSP83, HS90B, NFKB1, HS90A, PPIP1
TNF signaling pathway	P85A, CASP8, JUN, BIRC2	JUN, CASP8, MP2K6, MK01, TRAF2, NFKB1, TRAF3, FBP1, MMP12, M3K14, MP2K1, CASP7, BIR7A, IKKA, P85A, TRAF5, PK3CB, DNM1L, MK14, BIR, BCL3
Spliceosome	THOC2, RBP1, DDX42, HSP7C, HSP70, HSP74, SRSF1, BX42, SRSF4, HSP72, SRS1A, SRSF5, HSP71, RBM22, SYF1	HSP72, HSP74, HSP70, RBP1, DDX42, HSP71, CTBL1, SRSF4, DBP2, CDC5L, SF3B6, THOC2, DDX46, DHX8, HNRPU, SF3B1, AQR, SMD1, PPIL1, PRP4, PRP16, ACINU, SR140, TCRG1, DEAHC, SRR55, RBMX, RBM25, PRP8, U520, U2AF2
Endocytosis	HSP7C, SEA, HSP74, PDC6I, HGS, EGFR, ARPC3, ALXA, SPG20, RHO, AP2S1, RAA2A, HSP70, CHM2B, EHD1, ARF1, SNX2, CHM1B, VPS35, HSP72, ADRB2, RAB5C, HSP71, CDC42, ARF, ARPC5, RAB7, VPS4A, RABF1, PML, VPS4B	HSP72, HSP74, HSP70, EEA1, HSP71, RAB10, CLH2, RHO1, SVH2, ARPC5, RAB7, EGFR, LDLR, VPS29, SPG20, ARPC3, RHO, ARF1, WASL, PDC6I, CDC42, ARC1A, RAB5C, CAPZA, ARF, RAB8A, RABF1, ARPC4, VPS4B, HGS, WASC5, ARF2, EPN2, ARPC2, STAM1, VPS4A, FGFR2
Antigen processing and presentation	HSP7C, HSP70, HSP74, B2MG, GRP78, CATL, CALR, HSP83, HSP72, CYSP1, HS90B, HSP97, CATL1, PDIA3, HSP71, HS90A	HSP72, HSP74, HSP70, HSP71, HSP97, CATL, GRP78, HSP83, HS90B, HS90A,
Ubiquitin mediated proteolysis	UBC12, RBX2, RBX1, BIR7A, UBCD6, BIR7B, UBCD1, ELOC, PIAP, BIRC2, IAP, PML, BIRC3	UBC12, XIAP, RBX1, UB2Q2, BIR7A, FBX4, UBCD1, UBA1, CUL1, PIAP, FBXW7, WWP2, UBC9, BIRC6, SAE1, APC7, CDC16, KEAP1, PIAS2, TRI18, APC1, UBR5, DET1, RHBT1, BIR, SMUF2, TRIPC, BIR7B, YMD2, UBE2U, BRCA1, HERC4, UBE3B, HERC1, TRAF6, M3K1, CD205, CUL4A, DDB1, FBX2, APC10, APC4, NED4L
Fc gamma R-mediated phagocytosis	ACTP, CDC42, ARPC5, GELS1, RAC1, ARPC3, PAK3, PAK1	ARPC5, VAV3, ARPC3, GELS1, RAC1, MK01, CDC42, ARC1A, PAK1, ARPC4, WASL, ARPC2, KPCD, WUN, PK2, ASAP1, PLCG1, MP2K1, PLD1, P85A, WASF3, PK3CB, BIN1, AMPH, KPC1, PLPL9
NF-kappa B signaling pathway	Y068, PARP1, BIRC2, PIAP, IAP, BIRC3	XIAP, PARP1, TLR1, TLR13, TRAF2, BLNK, NFKB1, TRAF3, MALT1, IRAK4, PIAP, UBC9, YMD2, PIDD1, ATM, DDX58, BIR, TRAF5, DCL3B, PLCG1, TRAF6, RB6I2, BIR7B, M3K14, BIR7A, KSYK, IKKA, CSK2B, Y068
Metabolism of xenobiotics by cytochrome P450	SCR11, GST6, ADH1, GSTT1, GST7, DHDH, GST1, CP2BJ, CP3AT, CP3AA, GST2, GSTA3	CP2B4, DHI1L, GST3, C8D11, CP2BB, CP3AE, MGST2, CP3AA, GSTM1, ADH1, CP3AB, GSTT1, GST7, CP3A5, GSTUQ, DHDH, CP1A1, ADHX, ADH7, GST6, CP3A9
Complement and coagulation cascades	PPN, A1AT, KCP3, FIBB, F13A, CO3, KCP1, FIBG, FIBA	KCP1, KCP3
