# Supplementary material for: Gene expression profiles at different stages for formation of pearl sac and pearl in the pearl oyster Pinctada fucata
Source: BMC Genomics. 2019 Mar 25;20:240. doi: 10.1186/s12864-019-5579-3 (PMC6434816; doi:10.1186/s12864-019-5579-3)
Supplement: Supplementary file 5 — Table S7. Details of 192 biomineralization-related genes. (XLSX 26 kb) [file 12864_2019_5579_MOESM5_ESM.xlsx]

## Sheet: Table S7
Table S7: Identification of genes reported to be involved in biomineralization in the transcriptome of Pinctada fucata.
Hit ID	Candidate gene	Accession	E-value	Bit score	Species	Similarity (%)		Species
TRINITY_DN181342_c1_g2_i1	ACCBP1	DQ473430.1	0	1593.66	Pinctada fucata	98.6857
TRINITY_DN159449_c0_g1_i1	Alkaline phosphatase	AY653739.1	0	1804.66	Pinctada fucata	97.8261
TRINITY_DN207376_c1_g1_i3	AP-1	KP347629.1	0	2372.72	Pinctada fucata	99.1822
TRINITY_DN195753_c4_g1_i1	AP-7	AF225916.1	0.7	35.433	Haliotis rufescens	42.3077
TRINITY_DN157701_c0_g2_i2	AP-24	AF225915.1	0.53	37.2658	Haliotis rufescens	46.1538
TRINITY_DN199219_c6_g1_i1	Aspein	AB094512.1	0	1352.01	Pinctada fucata	97.1393
TRINITY_DN217445_c7_g1_i1	Predicted: BMP-1	XM_020064487.1	3.27e-124	447.362	Crassostrea gigas	74.1228
TRINITY_DN211356_c1_g3_i1	Predicted: BMP receptor type 1B	XM_020069073.1	0	545.877	Crassostrea gigas	69.6078
TRINITY_DN160015_c1_g1_i2	BMP-2	AB176952.2	0	2830.77	Pinctada fucata	97.843
TRINITY_DN160015_c1_g1_i1	BMP2/4	AB379969.1	5.36e-154	242.543	Saccostrea kegaki	85.9813
TRINITY_DN193248_c1_g1_i2	BMP-2B (predicted)	XM_011433252.2	2.77e-174	278.283	Crassostrea gigas	93.8053
TRINITY_DN207695_c0_g2_i1	BMP-3 (predicted)	XM_011417318.2	0	380.006	Crassostrea gigas	71.5596
TRINITY_DN202984_c0_g3_i2	BMP-7	KC881250.1	0	5137.28	Pinctada martensi	98.6102
TRINITY_DN217720_c4_g1_i1	BMP-R2	AJ427420.1	0	640.268	Crassostrea gigas	68.617
TRINITY_DN211167_c0_g1_i5	BMSP	AB477349.1	0	346.557	Mytilus galloprovincialis	66.2921
TRINITY_DN217592_c6_g1_i7	Calcineurin B subunit	EU797511.1	0	1299.71	Pinctada fucata	99.5879
TRINITY_DN217645_c4_g1_i4	CaM-dependent protein kinase I	EU921667.1	0	1986.8	Pinctada fucata	99.0257
TRINITY_DN200662_c4_g1_i4	Calcium-dependent protein kinase	AY713401.2	2.11e-44	180.263	Crassostrea gigas	57.2519
TRINITY_DN129150_c0_g1_i1	Calconectin	DQ352042.1	7.76e-18	76.6717	Pinctada margaritifera	43.5484
TRINITY_DN182688_c2_g1_i1	Calmodulin	AY341376.1	0	654.106	Pinctada fucata	99.455
TRINITY_DN194170_c0_g1_i5	Calmodulin-like protein	AY663847.1	0	1263.64	Pinctada fucata	99.0278
TRINITY_DN212003_c10_g2_i2	Calponin-like protein	AB052656.1	1.75e-58	124.325	Mytilus galloprovincialis	59.5238
TRINITY_DN207086_c1_g2_i2	Calreticulin	EF551334.1	0	3243.74	Pinctada fucata	98.9213
TRINITY_DN210861_c3_g2_i11	Carbonic anhydrase II	AB695265.1	3.21e-151	536.887	Pinctada fucata	99.6667
TRINITY_DN196002_c1_g3_i1	Carbonic anhydrase precursor	AY790884.1	1.17e-67	85.3777	Tridacna gigas	43.4211
TRINITY_DN198845_c0_g6_i1	Cathepsin B	HQ845754.1	0	1016.58	Pinctada fucata	97.8188
TRINITY_DN185064_c0_g3_i1	Cement-like protein	HE610386.1	5.83e-72	75.7553	Pinctada margaritifera	53.7313
TRINITY_DN194890_c2_g1_i3	Chitin binding protein	KJ930034.2	0	3644.09	Pinctada martensii	98.4762
TRINITY_DN217609_c10_g1_i5	Predicted: Chitin synthase 1	XM_020066933.1	8.34617e-136	383.671	Crassostrea gigas	59.3156
TRINITY_DN206451_c0_g1_i11	Predicted: Chitinase 3	XM_020069038.1	0	417.121	Crassostrea gigas	74.6479
TRINITY_DN183439_c6_g1_i1	Predicted: CHST11	XM_011423757.2	2.69173e-112	177.936	Crassostrea gigas	58.3333
TRINITY_DN205761_c0_g3_i3	CLP1 protein	HE610381.1	0	831.799	Pinctada margaritifera	94.4598
TRINITY_DN161256_c0_g1_i1	C-type lectin 1	FJ812172.1	0	1514.31	Pinctada fucata	95.122
TRINITY_DN152363_c0_g2_i1	C-type lectin 2	FJ812173.1	0	796.572	Pinctada fucata	98.4749
TRINITY_DN192920_c1_g1_i5	Dermatopontin	JQ734542.1	0	1353.81	Pinctada martensii	99.2198
TRINITY_DN176128_c0_g2_i3	EFCBP	DQ494416.1	1.42e-133	479.179	Pinctada fucata	81.7996
TRINITY_DN189138_c0_g1_i3	Engrailed	DQ298403.1	7.15e-41	159.607	Haliotis asinina	71.4286
TRINITY_DN188012_c0_g1_i3	EP protein precursor	AY364453.1	3.46e-11	70.715	Mytilus edulis	29.2308
TRINITY_DN208997_c0_g2_i3	Fam20c	MF785096.1	0	4053.46	Pinctada fucata	97.157
TRINITY_DN171687_c0_g1_i1	Ferritin	GU191936.1	3.75e-93	341.974	Haliotis rufescens	84.4311
TRINITY_DN213730_c1_g1_i3	Ferritin-like protein	AF547223.1	1.34e-167	592.791	Pinctada fucata	98.8166
TRINITY_DN177648_c4_g1_i5	GRMP	AF516712.1	2.19e-78	295.235	Pinctada fucata	85.9375
TRINITY_DN199776_c1_g2_i2	Homeobox protein-4	GU056184.1	1.93e-39	163.273	Gibbula varia	82.2785
TRINITY_DN172328_c2_g1_i6	Incilarin A	AB003430.1	3.76e-20	75.2971	Incilaria fruhstorferi	32.5
TRINITY_DN173053_c0_g1_i11	Incilarin C	AB003432.1	3.85e-16	80.3374	Incilaria fruhstorferi	40
TRINITY_DN180235_c0_g1_i13	Jacalin-related lectin PPL2-a	AB425237.1	1.14e-27	78.9628	Pteria penguin	41.5584
TRINITY_DN200752_c5_g1_i1	KRMP-1	DQ114788.1	0	810.999	Pinctada fucata	97.6939
TRINITY_DN200752_c5_g1_i12	KRMP-2	DQ114789.1	1.38e-177	609.022	Pinctada fucata	97.2376
TRINITY_DN200752_c5_g1_i6	KRMP-3	DQ114790.1	4.79e-177	623.449	Pinctada fucata	97.2973
TRINITY_DN155539_c0_g1_i1	KRMP-4	EF183517.1	7.5e-05	48.721	Pinctada margaritifera	61.7647
TRINITY_DN90541_c0_g1_i2	KRMP-5	EF183518.1	0.000414	45.9718	Pinctada margaritifera	50
TRINITY_DN200752_c5_g1_i4	KRMP-6	EF183519.1	0.00663	41.8479	Pinctada margaritifera	51.3514
TRINITY_DN179399_c1_g1_i1	KRMP-7	EF192240.1	0.00242	42.7643	Pinctada margaritifera	50
TRINITY_DN200752_c5_g1_i13	KRMP-8	EF192241.1	0.641405	34.5166	Pinctada margaritifera	73.6842
TRINITY_DN155539_c0_g1_i2	KRMP-9	EF192242.1	0.348422	35.8912	Pinctada margaritifera	60.8696
TRINITY_DN181079_c1_g1_i2	KRMP-10	EF192243.1	2.76e-06	37.2658	Pinctada margaritifera	57.6923
TRINITY_DN200752_c5_g1_i11	KRMP-11	EF192244.1	0.45	29.4763	Pinctada margaritifera	69.2308
TRINITY_DN166167_c0_g1_i4	Lectin	AB037167.1	3.44e-44	179.769	Pteria penguin	50.3448
TRINITY_DN181830_c0_g1_i3	Linkine	EF183520.1	9.21e-14	56.5106	Pinctada margaritifera	44.186
TRINITY_DN216165_c1_g1_i4	L-type voltage-dependent calcium channel beta subunit	EF154452.1	0	1831.71	Pinctada fucata	94.9123
TRINITY_DN173236_c2_g1_i3	Lustrin A	AF023459.1	6.25e-10	68.8822	Haliotis rufescens	33.8235
TRINITY_DN207119_c2_g1_i7	M45	AF513719.1	0.0239	38.6404	Pinctada maxima	70
TRINITY_DN214298_c1_g1_i4	Matrix metalloproteinase	KC881251.3	0	4347.41	Pinctada martensii	99.0673
TRINITY_DN171392_c5_g1_i1	Metallothionein	KC197172.1	0	798.375	Pinctada martensii	97.4737
TRINITY_DN188649_c0_g1_i11	Metallothionein-2	KC832833.1	0	834.443	Pinctada martensii	98.7421
TRINITY_DN134217_c0_g1_i2	ML1A1	DW986183.1	0.82	35.433	Haliotis asinina	31.0345
TRINITY_DN144665_c0_g1_i1	ML1A2	KX687871.1	0.12	38.6404	Haliotis laevigata	69.2308
TRINITY_DN171687_c0_g1_i1	ML7A7	DW986406.1	1.02e-83	309.9	Pinctada maxima	82.2485
TRINITY_DN196157_c1_g1_i2	MNRP34	HQ625028	1.27e-97	193.515	Pinctada margaritifera	85.8824
TRINITY_DN176504_c1_g1_i8	MPN	HQ259055.1	1.19e-19	73.9225	Pinctada margaritifera	81.8182
TRINITY_DN205004_c2_g2_i13	MPN88	AB295108.1	0	1101.34	Pinctada fucata	99.04
TRINITY_DN205004_c2_g2_i8	MPN88-lack6	AB295114.1	0	989.532	Pinctada fucata	97.1235
TRINITY_DN205004_c2_g2_i4	MPN88-lack7	AB295115.1	0	1064	Pinctada fucata	98.2047
TRINITY_DN177648_c4_g1_i5	MSI7	AB661679.1	0	1032.81	Pinctada fucata	92.9558
TRINITY_DN187890_c4_g1_i1	MSI25 (hypothetical protein)	AB210136.1	0	1238.4	Pinctada fucata	99.569
TRINITY_DN177648_c4_g1_i2	MSI30/MSI2	D86073.1	0	744.274	Pinctada fucata	98.5948
TRINITY_DN177648_c4_g1_i8	MSI31	AB661680.1	0	1205.94	Pinctada fucata	98.8423
TRINITY_DN190306_c1_g3_i11	MSI60/insoluble protein	D86074.1	0	1362.83	Pinctada fucata	100
TRINITY_DN190306_c1_g3_i5	MSI60RP	AB689024.1	0	2203.2	Pinctada fucata	97.7606
TRINITY_DN181079_c2_g1_i4	MSI80	AB683051.1	0	1734.32	Pinctada fucata	96.3208		98.2047
TRINITY_DN170525_c0_g1_i14	MSP-1	AB073617.1	0.24	26.727	Mizuhopecten yessoensis	29.6296
TRINITY_DN172299_c0_g1_i5	Mucoperlin	AF145215.1	6.88e-06	29.4763	Pinna nobilis	45
TRINITY_DN181604_c4_g2_i5	N14#3.pro	AB023250.1	4.37e-154	547.707	Pinctada fucata	86.1233
TRINITY_DN181604_c4_g2_i4	N14#7.pro	AB023254.1	1.5e-102	376.387	Pinctada fucata	98.1651
TRINITY_DN181604_c4_g5_i2	N16-1/N14#1.pro	AB023067.1	2.26e-132	475.572	Pinctada fucata	91.5916
TRINITY_DN181604_c4_g2_i2	N16-2/N14#2.pro	AB023249.1	8.98e-106	387.207	Pinctada fucata	92.1642
TRINITY_DN181604_c5_g1_i1	N16-3/N14#4.pro	AB023251.1	5.18e-77	291.629	Pinctada fucata	91.2621
TRINITY_DN181604_c4_g1_i3	N16-5/N14#5.pro	AB023252.1	1.01e-104	383.6	Pinctada fucata	98.1982
TRINITY_DN181604_c4_g1_i4	N16-6	AB808591.1	3.47e-73	279.005	Pinctada fucata	95.4286
TRINITY_DN181604_c4_g5_i1	N16-7	AB781153.1	2.59e-157	558.527	Pinctada fucata	97.8593
TRINITY_DN213546_c4_g1_i4	N19	AB332326.1	0	845.263	Pinctada fucata	91.9795
TRINITY_DN213546_c4_g1_i3	N19-2	AB781154.1	3.55e-170	601.808	Pinctada fucata	96.1957
TRINITY_DN208388_c3_g1_i5	N23	JN995665.1	0	720.83	Pinctada fucata	97.2028
TRINITY_DN199991_c5_g1_i2	N36/33	FJ913471.1	1.12e-76	226.964	pinctada maxima	83.3333
TRINITY_DN206875_c1_g7_i1	N44	KC238310.1	0	1703.67	Pinctada fucata	98.968
TRINITY_DN199991_c5_g1_i5	N45	FJ913472.1	3.3e-91	336.934	pinctada maxima	69.4175
TRINITY_DN199991_c5_g1_i7	N66	AB032613.1	4.3e-73	277.367	pinctada maxima	71.6216
TRINITY_DN190149_c0_g1_i2	N151	AB534773.1	0	1781.21	Pinctada fucata	92.5421
TRINITY_DN199991_c5_g1_i2	Nacrein	D83523.1	0	2286.15	Pinctada fucata	94.2109
TRINITY_DN198561_c3_g1_i1	Neuronal calcium sensor-1	DQ099793.2	3.33e-105	382.297	Lymnaea stagnalis	80.5263
TRINITY_DN188235_c0_g1_i4	NSPI-5	HE610407.1	2.8e-93	322.73	Pinctada margaritifera	95.2381
TRINITY_DN199049_c3_g2_i1	NUSP-3	HE610403.1	7.41e-42	135.781	Pinctada margaritifera	67.0588
TRINITY_DN195876_c1_g1_i4	NUSP-6	HE610404.1	1.23e-16	51.9285	Pinctada margaritifera	100
TRINITY_DN196680_c4_g1_i4	NUSP-17	HE610408.1	2.14e-18	76.2135	Pinctada margaritifera	91.8367
TRINITY_DN204711_c0_g3_i1	Paramyosin	XM_020073252.1	2.07e-35	100.499	Crassostrea gigas	51.2195
TRINITY_DN181604_c4_g5_i2	Pearlin	AB020779.1	4.72e-141	504.426	Pinctada fucata	94.1896
TRINITY_DN165493_c0_g1_i5	Perlucin	XM_020075162.1	1.73e-30	78.5046	Crassostrea gigas	49.1228
TRINITY_DN193167_c0_g2_i4	Perlucin 7	EF103338.1	5.08e-18	84.9195	Haliotis discus	32
TRINITY_DN188557_c0_g1_i3	Perlwapin-like protein	FS941021.1	0	735.257	Pinctada fucata	99.7561
TRINITY_DN186079_c0_g6_i2	PfBAMBI	KF280237.1	0	2287.96	Pinctada fucata	99.4561
TRINITY_DN211356_c1_g3_i1	PfBMPR1B	KF280238.1	0	3339.32	Pinctada fucata	99.2059
TRINITY_DN195768_c0_g1_i1	PfCB/chitobiase	No accession no. desccribed by Kintsu et al., 2017 [1]	0	4352.82	Pinctada fucata martensii	98.0268
TRINITY_DN183304_c0_g1_i8	PfChi1/chitinase 1	KT956975.1	0	1716.29	Pinctada fucata	95.1985
TRINITY_DN209015_c0_g1_i2	PfCHS1/chitin synthase	AB290881.1	0	13007.2	Pinctada fucata	99.1053
TRINITY_DN196988_c5_g1_i3	PfCN/chitinase	No accession no. described by Kintsu et al., 2017 [1]	0	2926.35	Pinctada fucata	98.9202
TRINITY_DN206485_c2_g1_i4	PfDlx	KX889394.1	0	2437.64	Pinctada fucata	96.9863
TRINITY_DN175424_c7_g4_i6	PFMG1	DQ104255.1	0	1205.94	Pinctada fucata	96.3415
TRINITY_DN201315_c2_g1_i2	PFMG2	DQ104256.1	0	1243.81	Pinctada fucata	97.5676
TRINITY_DN205925_c3_g1_i4	PFMG3	DQ104257.1	0	836.246	Pinctada fucata	99.7854
TRINITY_DN203092_c3_g3_i2	PFMG4	DQ104258.1	5.18368e-153	544.1	Pinctada fucata	92.2667
TRINITY_DN174215_c0_g2_i2	PFMG5	DQ104259.1	0	1232.99	Pinctada fucata	99.5683
TRINITY_DN175424_c7_g4_i2	PFMG6	DQ104260.1	0	1151.84	Pinctada fucata	94.9454
TRINITY_DN175424_c7_g4_i6	PFMG7	DQ104261.1	0	1234.79	Pinctada fucata	97.1506
TRINITY_DN179272_c1_g1_i8	PFMG8	DQ104262.1	0	765.915	Pinctada fucata	92.8155
TRINITY_DN176888_c0_g1_i10	PFMG9	DQ116436.1	0	648.696	Pinctada fucata	93.1193
TRINITY_DN187791_c3_g2_i1	PFMG10	DQ116437.1	0	1665.8	Pinctada fucata	99.7849
TRINITY_DN176813_c0_g5_i1	PFMG11	DQ116438.1	2.01551e-172	609.022	Pinctada fucata	99.7059
TRINITY_DN179530_c0_g1_i3	PFMG12	DQ116439.1	0	1397.09	Pinctada fucata	98.2716
TRINITY_DN217595_c1_g1_i2	PfMSX	KJ028208.1	0	1076.09	Pinctada fucata	99.018
TRINITY_DN176504_c1_g1_i5	Pfp-16 for hypothetical protein	AB210137.1	0	769.521	Pinctada fucata	94.3026
TRINITY_DN211728_c2_g1_i2	Pf-POU2F1	KM588196.1	0	1400.7	Pinctada fucata	97.9294
TRINITY_DN190944_c0_g2_i1	Pf-POU3F4	KM519606.1	0	3472.77	Pinctada fucata	99.7423
TRINITY_DN215982_c3_g1_i4	PfSMAD4	KF307635.1	0	4646.76	Pinctada fucata	98.6168
TRINITY_DN170595_c0_g1_i2	PfSp8-like protein	KR057959.1	0	2874.05	Pinctada fucata	99.6887
TRINITY_DN206997_c1_g2_i5	PfTy	AB353113.1	0	872.313	Pinctada fucata	95.1439
TRINITY_DN206997_c1_g2_i6	PfTy1	AB254132.1	0	1674.81	Pinctada fucata	98.3488
TRINITY_DN170108_c0_g3_i5	PfTy2	AB254133.1	0	3021.93	Pinctada fucata	99.8217
TRINITY_DN184627_c5_g2_i3	Pfu000096	AB635374.1	0	641.482	Pinctada fucata	91.4097
TRINITY_DN181851_c7_g1_i2	PfY2	KY436033.1	0	827.229	Pinctada fucata	98.9384
TRINITY_DN203725_c1_g3_i4	PfYY-1	KM502551.1	0	2857.82	Pinctada fucata	94.3987
TRINITY_DN204016_c0_g1_i2	Pif177	AB236929.1	0	5653.04	Pinctada fucata	96.9876
TRINITY_DN217403_c0_g1_i16	Plasma membrane calcium ATPase	EF121960.1	0	4742.34	Pinctada fucata	99.438
TRINITY_DN183439_c6_g1_i2	PmCHST11a	No accession no. described by Wang et al., 2017 [2]	0	1009.58	Pinctada margaritifera	99.7613
TRINITY_DN178806_c0_g2_i1	PmCHST11b	No accession no. described by Wang et al., 2017 [2]	2.39554e-148	512.428	Pinctada margaritifera	62.0991
TRINITY_DN175424_c7_g4_i4	PMMG1	FJ386386.1	4.42047e-49	195.806	Pinctada maxima	56.6176
TRINITY_DN205336_c1_g2_i7	PmRunt	KY056582.1	0	4055.26	Pinctada martensii	99.3873
TRINITY_DN177648_c5_g1_i2	Pmshem-1 for shematrin	AB429365.1	7.16263e-14	52.8449	Pinctada maxima	45.8333
TRINITY_DN185411_c1_g6_i2	Pmshem-2 for shematrin	AB429366.1	2.38056e-16	46.43	Pinctada maxima	62.963
TRINITY_DN185411_c1_g1_i2	Pmshem-3 for shematrin	AB429367.1	9.75709e-19	55.5941	Pinctada maxima	77.4194
TRINITY_DN167245_c1_g1_i3	Prisilkin-39	EU921665.1	0	1348.4	Pinctada fucata	97.026
TRINITY_DN166624_c0_g1_i1	Prismalin-14	AB159512.1	0	942.645	Pinctada fucata	98.8868
TRINITY_DN188851_c0_g1_i4	Prismin-1	AB368930.2	0	760.505	Pinctada fucata	95.5882
TRINITY_DN188851_c0_g1_i8	Prismin-2	AB433980.2	0	753.291	Pinctada fucata	95.5319
TRINITY_DN168198_c0_g1_i2	PUSP-20	HE610397.1	3.12121e-14	49.1792	Pinctada margaritifera	58.3333
TRINITY_DN212649_c5_g1_i4	Putative uncharacterized protein F18	AB254383.1	1.25738e-13	78.5046	Crassostrea nippona	69.7674
TRINITY_DN175549_c3_g1_i8	Regucalcin	XM_011432550.2	1.09714e-111	175.645	Crassostrea gigas	65.3465
TRINITY_DN190072_c1_g1_i5	SCP-a	AB036700.1	5.42663e-65	122.034	Mizuhopecten yessoensis	72.7273
TRINITY_DN190072_c1_g1_i6	SCP-b	AB036703.1	2.57465e-64	119.743	Patinopecten yessoensis	75.8065
TRINITY_DN216002_c5_g1_i2	SERCA isoform A	EF488285.1	0	3400.64	Pinctada fucata	97.9859
TRINITY_DN216002_c5_g1_i4	SERCA isoform C	EF488287.1	0	3287.02	Pinctada fucata	98.0679
TRINITY_DN185064_c0_g3_i5	SGMP1	AB689023.1	0	2556.66	Pinctada fucata	98.7057
TRINITY_DN185411_c1_g6_i2	Shematrin-1	AB244419.1	0	1142.82	Pinctada fucata	98.4802
TRINITY_DN177648_c4_g1_i8	Shematrin-2	AB244420.1	0	1254.63	Pinctada fucata	97.561
TRINITY_DN177648_c4_g1_i2	shematrin-2alpha	KC505166.1	3.819e-20	96.3747	Pinctada maxima	74.5455
TRINITY_DN177648_c4_g1_i5	Shematrin-2beta	KJ664800.1	0	1101.34	Pinctada fucata	93.6813
TRINITY_DN169993_c1_g1_i12	Shematrin-3	AB244421.1	0	1718.09	Pinctada fucata	97.1513
TRINITY_DN170282_c7_g1_i5	Shematrin-4	AB244422.1	0	1101.34	Pinctada fucata	97.9719
TRINITY_DN183917_c0_g1_i2	Shematrin-5	AB244423.1	0	2051.72	Pinctada fucata	95.4899
TRINITY_DN175642_c0_g1_i2	Shematrin-6	AB244424.1	0	2145.49	Pinctada fucata	99.3383
TRINITY_DN164158_c0_g2_i1	Shematrin-7	AB244425.1	0	1885.81	Pinctada fucata	97.989
TRINITY_DN177648_c4_g1_i8	Shematrin-8	EF160119.1	3.85806e-76	289.825	Pinctada margaritifera	71.5266
TRINITY_DN185411_c1_g6_i4	Shematrin-9	EF160120.1	8.994e-34	81.712	Pinctada margaritifera	42.6829
TRINITY_DN216531_c3_g4_i2	SPARC	AB600273.1	0	1200.53	Pinctada fucata	99.7024
TRINITY_DN184022_c1_g1_i13	SPI (serine proteinase inhibitor)	FS941243.1	6.95171e-167	589.185	Pinctada fucata	96.8927
TRINITY_DN215287_c2_g3_i1	TFG beta signaling pathway factor	EU137731.1	0	1415.13	Pinctada fucata	99.1283
TRINITY_DN216470_c6_g1_i4	Tissue inhibitor of matrix metalloproteinase	KC881249.1	0	1553.99	Pinctada martensii	99.8843
TRINITY_DN203374_c0_g1_i3	Tyr-1	KC870906.1	0	4931.7	Pinctada martensii	98.3871
TRINITY_DN172129_c8_g1_i1	Tyrosinase	DQ112679.1	0	1487.26	Pinctada fucata	98.6014
TRINITY_DN189000_c7_g1_i4	Tyrosinase-2	HE610378.1	0	284.24	Pinctada margaritifera	74.8299
TRINITY_DN191267_c0_g3_i3	Veliger mantle 1	DQ328317.1	3.191e-05	51.4703	Haliotis asinina	41.0256
TRINITY_DN208660_c1_g2_i6	Voltage-dependent L-type calcium channel alpha-1 subunit	AF484081.1	1.56767e-166	305.776	Lymnaea stagnalis	91.7293
TRINITY_DN200892_c0_g1_i4	Predicted: Wnt inhibitory factor 1	XM_020064772.1	1.77472e-117	145.861	Crassostrea gigas	62.6667
TRINITY_DN187810_c8_g1_i5	Predicted: Wnt-6	XM_011457577.2	0	570.621	Crassostrea gigas	83.4559
TRINITY_DN201482_c6_g1_i6	67kD laminin receptor precursor	EF427937.1	0	910.184	Pinctada fucata	98.4733
TRINITY_DN181714_c2_g1_i3	000031 mRNA for hypothetical protein	AB734767.1	0	955.268	Pinctada fucata	98.8971
TRINITY_DN186500_c2_g3_i2	000058 mRNA for hypothetical protein	AB734768.1	0	2295.17	Pinctada fucata	99.0854
TRINITY_DN202909_c1_g1_i3	000066 mRNA for hypothetical protein	AB734769.1	4.9732e-141	504.426	Pinctada fucata	96.4856
TRINITY_DN181686_c4_g1_i1	000081 mRNA for Glycine-rich protein 2 like	AB734770.1	0	1674.81	Pinctada fucata	99.5745
TRINITY_DN193552_c6_g2_i2	000118 mRNA for prism uncharacterized shell protein 18 like	AB734772.1	0	859.69	Pinctada fucata	99.177
TRINITY_DN175476_c0_g1_i1	000145 mRNA for hypothetical protein	AB734774.1	0	1146.43	Pinctada fucata	96.8481
TRINITY_DN178379_c10_g2_i11	000194 mRNA for hypothetical protein	AB734775.1	0	2277.14	Pinctada fucata	92.9568
TRINITY_DN118059_c0_g1_i1	000200 mRNA for hypothetical protein	AB734776.1	7.64854e-180	634.269	Pinctada fucata	100
